# Supplementary material for: Targeting the proteasome subunit PSMB5 by RNA interference induces proteasome dysfunction and mortality in the Colorado potato beetle (Leptinotarsa decemlineata)
Source: Sci Rep. 2025 Nov 21;15:41183. doi: 10.1038/s41598-025-28793-x (PMC12639069; doi:10.1038/s41598-025-28793-x)
Supplement: Supplementary file 2 — Supplementary Material 2 [file 41598_2025_28793_MOESM2_ESM.xlsx]

## Sheet: Genes upregulated ledprona
CPB transcriptome reference	baseMean	log2FoldChange	lfcSE	stat	pvalue	padj
lcl|NW_019289541.1_mrna_XM_023174013.1_3101	9249.62	1.59781	0.061445	26.0039	4.47796e-149	7.35952e-145
lcl|NW_019290095.1_mrna_XM_023160649.1_8848	4337.57	6.61855	0.259275	25.5272	9.84831e-144	8.09285e-140
lcl|NW_019290095.1_mrna_XM_023160648.1_8845	7183.2	6.52743	0.264552	24.6736	2.05533e-134	8.44484e-131
lcl|NW_019291041.1_mrna_XM_023165742.1_13921	3511.46	1.23686	0.0505365	24.4746	2.75671e-132	9.06131e-129
lcl|NW_019290539.1_mrna_XM_023163409.1_11597	5497.79	1.60234	0.0655575	24.4418	6.15619e-132	1.68628e-128
lcl|NW_019290131.1_mrna_XM_023160972.1_9172	98007.8	1.94909	0.0799318	24.3844	2.50091e-131	5.87178e-128
lcl|NW_019289551.1_mrna_XM_023174155.1_3249	2349.17	1.50552	0.0618727	24.3325	8.88224e-131	1.82474e-127
lcl|NW_019289666.1_mrna_XM_023156780.1_4925	6876.27	1.68634	0.0694893	24.2677	4.30411e-130	7.85977e-127
lcl|NW_019292191.1_mrna_XM_023168820.1_17081	14242.1	1.01209	0.0457514	22.1215	1.96463e-108	3.22887e-105
lcl|NW_019290226.1_mrna_XM_023161604.1_9796	4236.75	1.56789	0.0712301	22.0117	2.226e-107	3.32584e-104
lcl|NW_019290095.1_mrna_XM_023160650.1_8847	4087.51	6.12716	0.279814	21.8973	2.7594e-106	3.77923e-103
lcl|NW_019289649.1_mrna_XM_023156540.1_4695	4016.49	1.33049	0.0613124	21.7002	2.04422e-104	2.58437e-101
lcl|NW_019289486.1_mrna_XM_023166519.1_1541	4193.87	1.58372	0.0748599	21.1558	2.44011e-99	2.86451e-96
lcl|NW_019289492.1_mrna_XM_023167909.1_1704	7315.92	1.39701	0.0668092	20.9105	4.29807e-97	4.70926e-94
lcl|NW_019293940.1_mrna_XM_023171125.1_19453	2987.69	1.46494	0.0702746	20.8459	1.65895e-96	1.70405e-93
lcl|NW_019289934.1_mrna_XM_023159455.1_7627	941.843	2.40173	0.115778	20.7442	1.38229e-95	1.29842e-92
lcl|NW_019290861.1_mrna_XM_023165002.1_13166	858.621	1.03278	0.0497897	20.7429	1.42207e-95	1.29842e-92
lcl|NW_019289416.1_mrna_XM_023173474.1_28	2521.26	5.31976	0.256884	20.7088	2.88568e-95	2.49612e-92
lcl|NW_019292342.1_mrna_XM_023169063.1_17329	3391.19	1.33041	0.0643478	20.6752	5.78822e-95	4.75647e-92
lcl|NW_019289536.1_mrna_XM_023173887.1_2978	4440.83	1.26679	0.0618402	20.4848	2.93998e-93	2.30088e-90
lcl|NW_019289552.1_mrna_XM_023174187.1_3284	5274.63	1.52328	0.0746956	20.3931	1.92405e-92	1.43735e-89
lcl|NW_019290222.1_mrna_XM_023161539.1_9725	1755.44	2.1937	0.108503	20.2179	6.80868e-91	4.86525e-88
lcl|NW_019290725.1_mrna_XM_023164441.1_12610	4035.53	1.52231	0.076945	19.7844	4.05544e-87	2.77713e-84
lcl|NW_019290392.1_mrna_XM_023162676.1_10857	3931.01	1.43296	0.073005	19.6282	8.87763e-86	5.83616e-83
lcl|NW_019291328.1_mrna_XM_023166727.1_14941	1326.7	1.59668	0.0830626	19.2226	2.39378e-82	1.51314e-79
lcl|NW_019289416.1_mrna_XM_023173589.1_29	2894.66	6.74112	0.354397	19.0214	1.13503e-80	6.90895e-78
lcl|NW_019295904.1_mrna_XM_023172393.1_20764	1430.01	1.00837	0.0530507	19.0077	1.47408e-80	8.65231e-78
lcl|NW_019289693.1_mrna_XM_023157072.1_5234	2070.81	1.06466	0.05617	18.9543	4.06767e-80	2.30525e-77
lcl|NW_019289584.1_mrna_XM_023155722.1_3869	3351.82	1.22595	0.0664172	18.4584	4.46569e-76	2.44645e-73
lcl|NW_019289540.1_mrna_XM_023173967.1_3066	1974.17	1.27485	0.0694234	18.3633	2.58185e-75	1.3688e-72
lcl|NW_019292429.1_mrna_XM_023169201.1_17474	4811.77	1.48757	0.0811066	18.341	3.89808e-75	2.00203e-72
lcl|NW_019289491.1_mrna_XM_023167585.1_1660	6751.9	3.01183	0.165031	18.2501	2.06489e-74	1.02838e-71
lcl|NW_019290286.1_mrna_XM_023162147.1_10319	2812.61	1.52754	0.0841578	18.1508	1.26434e-73	6.11162e-71
lcl|NW_019291504.1_mrna_XM_023167241.1_15448	3245.17	1.50127	0.0831222	18.061	6.46907e-73	3.03769e-70
lcl|NW_019290034.1_mrna_XM_023160227.1_8422	3676.75	1.41117	0.0783958	18.0006	1.92637e-72	8.79442e-70
lcl|NW_019290524.1_mrna_XM_023163317.1_11500	3756.69	1.52223	0.0859543	17.7098	3.52611e-70	1.56626e-67
lcl|NW_019294394.1_mrna_XM_023171520.1_19862	3496.38	1.59656	0.0901627	17.7075	3.66944e-70	1.58703e-67
lcl|NW_019292675.1_mrna_XM_023169609.1_17880	4413.43	1.51764	0.0857507	17.6983	4.32205e-70	1.82135e-67
lcl|NW_019295689.1_mrna_XM_023172306.1_20678	4410.9	6.67316	0.377311	17.6861	5.36615e-70	2.20481e-67
lcl|NW_019289503.1_mrna_XM_023170346.1_1980	4250.63	1.50063	0.0849185	17.6714	6.96338e-70	2.7913e-67
lcl|NW_019290176.1_mrna_XM_023161299.1_9487	4601.99	1.41101	0.0806761	17.4898	1.71345e-68	6.70489e-66
lcl|NW_019289491.1_mrna_XM_023167563.1_1659	2893.64	4.37434	0.251153	17.417	6.12604e-68	2.34143e-65
lcl|NW_019290095.1_mrna_XM_023160659.1_8855	1196.9	7.93864	0.457085	17.368	1.44272e-67	5.38888e-65
lcl|NW_019290635.1_mrna_XM_023163968.1_12158	4232.27	1.40422	0.0811948	17.2944	5.18363e-67	1.89318e-64
lcl|NW_019289895.1_mrna_XM_023159013.1_7182	4071.29	1.42324	0.0836266	17.019	5.94262e-65	2.1232e-62
lcl|NW_019290095.1_mrna_XM_023160651.1_8846	914.03	9.97367	0.592113	16.8442	1.1573e-63	3.96255e-61
lcl|NW_019289762.1_mrna_XM_023157654.1_5819	1296.23	1.65807	0.103709	15.9878	1.55409e-57	5.21255e-55
lcl|NW_019290095.1_mrna_XM_023160670.1_8867	1904.68	1.34876	0.0845517	15.9519	2.76351e-57	9.08367e-55
lcl|NW_019291564.1_mrna_XM_023167373.1_15592	4944.27	1.13017	0.0710432	15.9082	5.55682e-57	1.79071e-54
lcl|NW_019290494.1_mrna_XM_023163181.1_11383	5378.04	6.42591	0.40453	15.8849	8.06428e-57	2.54878e-54
lcl|NW_019289842.1_mrna_XM_023158520.1_6705	2370.24	1.35871	0.0858265	15.8308	1.90641e-56	5.91166e-54
lcl|NW_019291427.1_ncrna_XR_002722851.1_15241	969.197	0.943217	0.0606255	15.5581	1.40219e-54	4.26758e-52
lcl|NW_019289454.1_mrna_XM_023160111.1_848	2264.33	1.41225	0.0929811	15.1886	4.2081e-52	1.25746e-49
lcl|NW_019289613.1_mrna_XM_023156092.1_4243	3711.57	1.33912	0.0891489	15.0211	5.33964e-51	1.56709e-48
lcl|NW_019293405.1_mrna_XM_023170543.1_18833	3012.83	1.50873	0.102597	14.7054	5.9522e-49	1.71622e-46
lcl|NW_019289709.1_mrna_XM_023157244.1_5416	809.995	1.44617	0.0990541	14.5998	2.81597e-48	7.97939e-46
lcl|NW_019289653.1_mrna_XM_023156625.1_4777	1440.99	0.80927	0.0554753	14.5879	3.35153e-48	9.336e-46
lcl|NW_019294862.1_mrna_XM_023171862.1_20226	1071.1	0.717424	0.0494225	14.5161	9.57433e-48	2.62257e-45
lcl|NW_019289525.1_mrna_XM_023173567.1_2644	1604.36	3.07032	0.211536	14.5144	9.82188e-48	2.64627e-45
lcl|NW_019290098.1_mrna_XM_023160683.1_8880	945.214	1.27204	0.0876878	14.5065	1.10254e-47	2.92261e-45
lcl|NW_019291831.1_mrna_XM_023168074.1_16315	1328.58	1.28595	0.0890418	14.4421	2.80986e-47	7.33018e-45
lcl|NW_019289907.1_mrna_XM_023159143.1_7312	980.346	1.09136	0.0767821	14.2138	7.52711e-46	1.93294e-43
lcl|NW_019289699.1_mrna_XM_023157142.1_5307	415.593	1.57248	0.111063	14.1585	1.65441e-45	4.18312e-43
lcl|NW_019291513.1_mrna_XM_023167254.1_15466	3975.83	1.04856	0.0744139	14.0909	4.32226e-45	1.07631e-42
lcl|NW_019290694.1_mrna_XM_023164281.1_12453	2678.73	0.867367	0.061917	14.0085	1.38243e-44	3.39107e-42
lcl|NW_019289516.1_mrna_XM_023173413.1_2498	5237.13	1.10286	0.079486	13.8749	8.99007e-44	2.17282e-41
lcl|NW_019293976.1_mrna_XM_023171164.1_19489	4395.94	0.930831	0.0680298	13.6827	1.28841e-42	3.06883e-40
lcl|NW_019290647.1_mrna_XM_023164048.1_12233	387.055	1.57031	0.116006	13.5364	9.53338e-42	2.2383e-39
lcl|NW_019292344.1_mrna_XM_023169069.1_17336	2202.46	1.08036	0.0809575	13.3448	1.26994e-40	2.93965e-38
lcl|NW_019291624.1_mrna_XM_023167481.1_15710	3353.16	1.19391	0.0905922	13.179	1.15906e-39	2.64572e-37
lcl|NW_019291237.1_mrna_XM_023166422.1_14623	906.799	1.9929	0.151821	13.1267	2.31489e-39	5.21167e-37
lcl|NW_019292439.1_mrna_XM_023169225.1_17496	400.87	1.52159	0.116991	13.006	1.13091e-38	2.51168e-36
lcl|NW_019290902.1_mrna_XM_023165176.1_13339	6447.98	0.927653	0.0718006	12.9198	3.47876e-38	7.62313e-36
lcl|NW_019289806.1_mrna_XM_023158048.1_6219	3852.68	0.805607	0.0624554	12.8989	4.56417e-38	9.87001e-36
lcl|NW_019289578.1_mrna_XM_023174662.1_3765	1768.52	1.01223	0.078557	12.8853	5.4438e-38	1.16193e-35
lcl|NW_019290776.1_mrna_XM_023164659.1_12827	1087.42	0.863989	0.0674152	12.8159	1.33519e-37	2.81331e-35
lcl|NW_019290622.1_mrna_XM_023163901.1_12090	1563.42	0.841419	0.0662694	12.6969	6.14829e-37	1.27908e-34
lcl|NW_019289509.1_mrna_XM_023171619.1_2125	19012	7.80222	0.61512	12.6841	7.24721e-37	1.48885e-34
lcl|NW_019290154.1_mrna_XM_023161180.1_9371	2057.09	1.11307	0.088795	12.5352	4.78941e-36	9.71778e-34
lcl|NW_019290634.1_mrna_XM_023163966.1_12141	531.023	0.977048	0.0781562	12.5012	7.35178e-36	1.47349e-33
lcl|NW_019289766.1_mrna_XM_023157679.1_5841	2328.8	1.06082	0.0853035	12.4358	1.67124e-35	3.30925e-33
lcl|NW_019289453.1_mrna_XM_023159979.1_838	807.679	0.932487	0.0761792	12.2407	1.88372e-34	3.68559e-32
lcl|NW_019289509.1_mrna_XM_023171572.1_2121	14555.9	7.79967	0.639006	12.206	2.8891e-34	5.58615e-32
lcl|NW_019292151.1_mrna_XM_023168745.1_16998	2576.32	0.782828	0.0642458	12.1849	3.74122e-34	7.14964e-32
lcl|NW_019289416.1_mrna_XM_023173699.1_30	2177.05	6.20403	0.509903	12.1671	4.65354e-34	8.79092e-32
lcl|NW_019289941.1_mrna_XM_023159511.1_7684	907.738	1.25118	0.103734	12.0613	1.6899e-33	3.15608e-31
lcl|NW_019296469.1_mrna_XM_023172603.1_20977	778.714	2.40191	0.200459	11.982	4.41332e-33	8.14976e-31
lcl|NW_019289486.1_mrna_XM_023166432.1_1529	1198.55	1.02001	0.0854094	11.9426	7.09644e-33	1.29589e-30
lcl|NW_019290078.1_mrna_XM_023160531.1_8728	1689.6	0.665494	0.0562929	11.822	3.00498e-32	5.36813e-30
lcl|NW_019290067.1_mrna_XM_023160458.1_8657	989.966	0.949206	0.0803195	11.8179	3.15549e-32	5.57639e-30
lcl|NW_019294291.1_mrna_XM_023171432.1_19767	2812.01	1.09373	0.092956	11.7661	5.83625e-32	1.02041e-29
lcl|NW_019292813.1_mrna_XM_023169804.1_18077	3422.35	0.718118	0.0612001	11.7339	8.53905e-32	1.47726e-29
lcl|NW_019293273.1_mrna_XM_023170414.1_18708	14812.5	0.941892	0.080646	11.6793	1.62571e-31	2.78319e-29
lcl|NW_019290867.1_mrna_XM_023165032.1_13193	1433.21	0.593437	0.0508698	11.6658	1.90594e-31	3.22929e-29
lcl|NW_019292548.1_mrna_XM_023169392.1_17668	655.526	1.38291	0.118872	11.6336	2.7823e-31	4.66603e-29
lcl|NW_019291928.1_mrna_XM_023168270.1_16513	1170.23	0.773291	0.0667407	11.5865	4.82487e-31	8.00978e-29
lcl|NW_019289852.1_mrna_XM_023158631.1_6795	583.541	0.772909	0.0668829	11.5562	6.87184e-31	1.12939e-28
lcl|NW_019295131.1_miscrna_XR_002723598.1_20394	851.817	1.20409	0.105418	11.4221	3.24415e-30	5.27897e-28
lcl|NW_019290932.1_mrna_XM_023165313.1_13485	1998.67	0.811239	0.0712395	11.3875	4.82693e-30	7.7775e-28
lcl|NW_019289703.1_mrna_XM_023157190.1_5361	1897.62	1.06911	0.0945175	11.3113	1.15424e-29	1.84175e-27
lcl|NW_019294777.1_mrna_XM_023171796.1_20158	1997.96	1.20919	0.107345	11.2644	1.9658e-29	3.10653e-27
lcl|NW_019289476.1_mrna_XM_023164788.1_1350	550.108	1.07624	0.0978127	11.0031	3.69286e-28	5.7802e-26
lcl|NW_019294543.1_miscrna_XR_002723532.1_19994	447.446	1.30642	0.119125	10.9667	5.52262e-28	8.56267e-26
lcl|NW_019290524.1_mrna_XM_023163316.1_11499	248.53	2.55845	0.233948	10.936	7.75451e-28	1.19108e-25
lcl|NW_019299030.1_mrna_XM_023172988.1_21396	1024.31	0.902031	0.0833342	10.8243	2.64194e-27	3.98352e-25
lcl|NW_019290540.1_mrna_XM_023163434.1_11621	1942.29	0.768818	0.0712632	10.7884	3.90404e-27	5.833e-25
lcl|NW_019290070.1_mrna_XM_023160485.1_8687	442.526	1.08035	0.100199	10.782	4.18518e-27	6.19671e-25
lcl|NW_019289690.1_mrna_XM_023156991.1_5152	525.755	0.883952	0.0827004	10.6886	1.15082e-26	1.68872e-24
lcl|NW_019289465.1_mrna_XM_023162436.1_1087	559.441	0.672332	0.0637811	10.5412	5.57586e-26	8.10967e-24
lcl|NW_019293176.1_mrna_XM_023170309.1_18592	2213.55	0.574898	0.0550151	10.4498	1.46798e-25	2.11634e-23
lcl|NW_019289834.1_mrna_XM_023158466.1_6628	1149.59	1.12627	0.10793	10.4352	1.71292e-25	2.44798e-23
lcl|NW_019295283.1_ncrna_XR_002723606.1_20470	616.375	0.791807	0.0759321	10.4278	1.85056e-25	2.6219e-23
lcl|NW_019290046.1_mrna_XM_023160323.1_8515	351.114	1.40682	0.135027	10.4188	2.03508e-25	2.85868e-23
lcl|NW_019289495.1_mrna_XM_023168364.1_1751	332.642	1.20571	0.117186	10.2888	7.91385e-25	1.09298e-22
lcl|NW_019291322.1_mrna_XM_023166711.1_14919	575.872	0.882358	0.0870382	10.1376	3.7627e-24	5.15333e-22
lcl|NW_019290183.1_mrna_XM_023161358.1_9544	452.011	0.911642	0.0903785	10.0869	6.31125e-24	8.57234e-22
lcl|NW_019291296.1_mrna_XM_023166627.1_14830	3416.74	1.43806	0.142629	10.0825	6.59974e-24	8.89071e-22
lcl|NW_019289569.1_mrna_XM_023174507.1_3604	3957.21	0.673541	0.0671164	10.0354	1.06502e-23	1.42306e-21
lcl|NW_019291908.1_mrna_XM_023168250.1_16489	1766.53	0.857948	0.0868158	9.88239	4.96336e-23	6.57846e-21
lcl|NW_019292237.1_mrna_XM_023168903.1_17164	22470.9	0.551173	0.0565856	9.74051	2.02527e-22	2.66282e-20
lcl|NW_019290587.1_mrna_XM_023163699.1_11879	927.446	1.02792	0.105805	9.7152	2.59738e-22	3.38794e-20
lcl|NW_019289749.1_mrna_XM_023157587.1_5752	4462.04	0.340301	0.0352152	9.66346	4.31048e-22	5.53458e-20
lcl|NW_019289462.1_mrna_XM_023161817.1_1026	2346.31	0.993438	0.103528	9.59589	8.3198e-22	1.05997e-19
lcl|NW_019292420.1_mrna_XM_023169187.1_17460	324.466	1.21857	0.127415	9.56378	1.1353e-21	1.43529e-19
lcl|NW_019292571.1_mrna_XM_023169440.1_17715	327.836	0.84531	0.0889157	9.50687	1.96484e-21	2.44637e-19
lcl|NW_019290419.1_mrna_XM_023162762.1_10952	477.35	1.02666	0.109103	9.41002	4.96059e-21	6.12987e-19
lcl|NW_019290379.1_mrna_XM_023162618.1_10799	2528.74	0.834847	0.0887635	9.4053	5.18804e-21	6.36309e-19
lcl|NW_019290534.1_mrna_XM_023163368.1_11553	624.483	0.734391	0.0788198	9.31734	1.19294e-20	1.45229e-18
lcl|NW_019292497.1_mrna_XM_023169302.1_17576	71.7001	4.32551	0.466304	9.27616	1.75699e-20	2.12324e-18
lcl|NW_019292685.1_mrna_XM_023169616.1_17889	300.391	1.11917	0.120787	9.26567	1.93862e-20	2.32564e-18
lcl|NW_019296900.1_mrna_XM_023172734.1_21112	268.226	2.51691	0.274047	9.18424	4.14444e-20	4.93578e-18
lcl|NW_019299264.1_mrna_XM_023173002.1_21409	1604.06	0.932289	0.101528	9.18261	4.20759e-20	4.97495e-18
lcl|NW_019289509.1_mrna_XM_023171364.1_2122	9051.12	7.93189	0.865975	9.15948	5.21462e-20	6.1216e-18
lcl|NW_019289830.1_mrna_XM_023158323.1_6484	450.645	1.14637	0.125505	9.13404	6.59905e-20	7.69187e-18
lcl|NW_019291811.1_mrna_XM_023168012.1_16258	467.986	0.657438	0.0735656	8.93676	4.00758e-19	4.63835e-17
lcl|NW_019290468.1_mrna_XM_023163034.1_11217	986.04	0.978003	0.109496	8.93186	4.18902e-19	4.81444e-17
lcl|NW_019289444.1_mrna_XM_023158011.1_640	1855.45	1.05522	0.118427	8.91029	5.09011e-19	5.80945e-17
lcl|NW_019292967.1_mrna_XM_023170012.1_18291	387.205	1.29931	0.146953	8.84162	9.43381e-19	1.06927e-16
lcl|NW_019291502.1_mrna_XM_023167237.1_15447	3104.89	0.317544	0.0360195	8.81587	1.1876e-18	1.33687e-16
lcl|NW_019294187.1_mrna_XM_023171355.1_19686	279.032	0.891694	0.101717	8.76643	1.84416e-18	2.04789e-16
lcl|NW_019294678.1_mrna_XM_023171725.1_20083	1485.9	1.43456	0.163992	8.74777	2.1762e-18	2.40039e-16
lcl|NW_019289458.1_mrna_XM_023161090.1_951	748.927	0.897279	0.102715	8.73563	2.42296e-18	2.65475e-16
lcl|NW_019289980.1_mrna_XM_023159869.1_8045	1235.93	0.544348	0.0623354	8.73257	2.48954e-18	2.70964e-16
lcl|NW_019292548.1_mrna_XM_023169390.1_17666	853.189	1.32829	0.152349	8.71871	2.81382e-18	3.04244e-16
lcl|NW_019295498.1_mrna_XM_023172219.1_20591	1032.65	0.81483	0.0934865	8.71602	2.88157e-18	3.09533e-16
lcl|NW_019294534.1_mrna_XM_023171628.1_19980	258.843	0.836999	0.0964098	8.68168	3.89951e-18	4.16159e-16
lcl|NW_019289569.1_mrna_XM_023174439.1_3566	53.1202	2.75561	0.318294	8.65743	4.82499e-18	5.11604e-16
lcl|NW_019290672.1_ncrna_XR_002722541.1_12357	184.172	1.14856	0.132982	8.63692	5.77466e-18	6.08375e-16
lcl|NW_019292639.1_mrna_XM_023169550.1_17826	414.799	0.92614	0.107398	8.62347	6.4954e-18	6.75645e-16
lcl|NW_019289537.1_mrna_XM_023173916.1_3010	753.747	0.844105	0.0984067	8.57771	9.67766e-18	1.00033e-15
lcl|NW_019291759.1_mrna_XM_023167823.1_16058	345.069	0.838662	0.0978411	8.57168	1.01988e-17	1.04761e-15
lcl|NW_019289518.1_mrna_XM_023173433.1_2516	1566.37	1.11075	0.129626	8.56888	1.04499e-17	1.06674e-15
lcl|NW_019289993.1_mrna_XM_023159931.1_8107	399.966	1.08397	0.130481	8.3075	9.77384e-17	9.91562e-15
lcl|NW_019289418.1_mrna_XM_023162583.1_103	173.913	1.06518	0.12849	8.29	1.13245e-16	1.14183e-14
lcl|NW_019289872.1_mrna_XM_023158785.1_6952	575.226	0.736986	0.0892195	8.26037	1.45224e-16	1.45534e-14
lcl|NW_019290893.1_mrna_XM_023165134.1_13303	1853.82	0.63956	0.0783344	8.16448	3.22812e-16	3.2154e-14
lcl|NW_019289695.1_ncrna_XR_002721811.1_5265	66.9026	1.46049	0.179068	8.15607	3.46092e-16	3.42652e-14
lcl|NW_019289734.1_mrna_XM_023157450.1_5617	1498.04	0.855391	0.10495	8.15046	3.62532e-16	3.56779e-14
lcl|NW_019289514.1_mrna_XM_023173138.1_2319	543.971	0.811814	0.0997532	8.13823	4.01097e-16	3.92383e-14
lcl|NW_019291011.1_mrna_XM_023165616.1_13797	604.696	0.672478	0.0829406	8.10795	5.14815e-16	5.0065e-14
lcl|NW_019289458.1_mrna_XM_023161019.1_946	221.064	0.807254	0.100015	8.07132	6.95411e-16	6.68367e-14
lcl|NW_019289510.1_mrna_XM_023172099.1_2186	253.011	1.30725	0.162047	8.06713	7.19688e-16	6.87678e-14
lcl|NW_019290124.1_mrna_XM_023160922.1_9114	3009.06	0.489185	0.0608894	8.034	9.43489e-16	8.96315e-14
lcl|NW_019290192.1_mrna_XM_023161399.1_9591	1671.03	0.622471	0.0775963	8.02192	1.04103e-15	9.83297e-14
lcl|NW_019290546.1_mrna_XM_023163463.1_11647	717.799	0.587022	0.0746603	7.86258	3.76292e-15	3.51384e-13
lcl|NW_019291288.1_mrna_XM_023166590.1_14792	1025.17	0.690239	0.0879626	7.84695	4.2626e-15	3.95796e-13
lcl|NW_019289562.1_mrna_XM_023174303.1_3406	956.356	0.570757	0.0731376	7.80388	6.00334e-15	5.54297e-13
lcl|NW_019289957.1_mrna_XM_023159628.1_7797	2212.75	0.462555	0.0594109	7.78569	6.93321e-15	6.36577e-13
lcl|NW_019290571.1_mrna_XM_023163604.1_11797	943.391	0.571023	0.0733593	7.78392	7.03104e-15	6.41973e-13
lcl|NW_019289928.1_mrna_XM_023159376.1_7538	2176.23	0.515132	0.06652	7.74402	9.63216e-15	8.7461e-13
lcl|NW_019289652.1_mrna_XM_023156573.1_4729	309.19	0.975123	0.126799	7.69028	1.46813e-14	1.31851e-12
lcl|NW_019290306.1_mrna_XM_023162246.1_10430	241.526	0.685887	0.0892642	7.68379	1.54456e-14	1.37961e-12
lcl|NW_019290945.1_mrna_XM_023165366.1_13532	515.388	1.23377	0.160884	7.66874	1.73694e-14	1.53476e-12
lcl|NW_019290591.1_mrna_XM_023163735.1_11930	472.57	0.941956	0.123374	7.63495	2.25904e-14	1.98542e-12
lcl|NW_019291879.1_mrna_XM_023168196.1_16434	278.576	1.47602	0.193767	7.6175	2.58632e-14	2.24901e-12
lcl|NW_019291162.1_mrna_XM_023166168.1_14347	624.663	0.609554	0.080408	7.58077	3.4352e-14	2.97144e-12
lcl|NW_019289638.1_ncrna_XR_002721718.1_4568	171.595	1.66914	0.220637	7.56511	3.87542e-14	3.33469e-12
lcl|NW_019289795.1_mrna_XM_023157945.1_6117	959.15	0.633002	0.083856	7.54868	4.39688e-14	3.76368e-12
lcl|NW_019292237.1_mrna_XM_023168905.1_17167	35751.9	0.372499	0.0493605	7.5465	4.47121e-14	3.78785e-12
lcl|NW_019294543.1_mrna_XM_023171643.1_19995	826.922	0.925602	0.122709	7.54304	4.59137e-14	3.8697e-12
lcl|NW_019290570.1_mrna_XM_023163595.1_11787	670.563	1.17832	0.156742	7.51759	5.57936e-14	4.64028e-12
lcl|NW_019290249.1_mrna_XM_023161751.1_9934	3420.59	0.621957	0.0827363	7.51734	5.59036e-14	4.64028e-12
lcl|NW_019293994.1_mrna_XM_023171189.1_19516	2920.06	0.610723	0.081727	7.47272	7.85546e-14	6.48767e-12
lcl|NW_019290352.1_mrna_XM_023162497.1_10675	313.156	0.83147	0.111543	7.45424	9.03849e-14	7.42738e-12
lcl|NW_019291607.1_mrna_XM_023167448.1_15673	1125.27	0.776552	0.104204	7.45225	9.17583e-14	7.50272e-12
lcl|NW_019289501.1_mrna_XM_023169584.1_1885	2674.92	1.39301	0.187144	7.44354	9.8019e-14	7.97496e-12
lcl|NW_019289709.1_mrna_XM_023157249.1_5421	1285.76	1.18682	0.160149	7.41071	1.25626e-13	1.01209e-11
lcl|NW_019294207.1_mrna_XM_023171372.1_19703	1175.39	0.76346	0.103266	7.39316	1.43378e-13	1.14947e-11
lcl|NW_019289518.1_mrna_XM_023173432.1_2515	1427.5	0.872465	0.118059	7.39006	1.46766e-13	1.17092e-11
lcl|NW_019289895.1_mrna_XM_023159026.1_7194	530.121	0.794364	0.107578	7.38407	1.53518e-13	1.21887e-11
lcl|NW_019289626.1_mrna_XM_023156293.1_4441	1469.99	0.445057	0.0605642	7.34851	2.00431e-13	1.58369e-11
lcl|NW_019290070.1_mrna_XM_023160489.1_8683	864.578	0.528349	0.0719297	7.34535	2.05221e-13	1.61378e-11
lcl|NW_019289567.1_mrna_XM_023174376.1_3501	178.802	1.82064	0.248644	7.32226	2.43826e-13	1.90822e-11
lcl|NW_019299371.1_mrna_XM_023173007.1_21416	117.703	2.35649	0.322227	7.31315	2.60958e-13	2.03263e-11
lcl|NW_019289895.1_mrna_XM_023159025.1_7195	530.541	0.771857	0.10625	7.26456	3.74266e-13	2.90144e-11
lcl|NW_019289609.1_mrna_XM_023156034.1_4184	765.431	0.886587	0.122651	7.22851	4.88321e-13	3.75811e-11
lcl|NW_019290113.1_mrna_XM_023160850.1_9038	719.524	0.632403	0.0875375	7.22437	5.03433e-13	3.83052e-11
lcl|NW_019290127.1_mrna_XM_023160945.1_9140	209.99	1.1457	0.158849	7.2125	5.49331e-13	4.1414e-11
lcl|NW_019289824.1_mrna_XM_023158268.1_6433	943.023	0.52829	0.0732921	7.208	5.678e-13	4.26109e-11
lcl|NW_019290263.1_mrna_XM_023161987.1_10161	523.165	0.688671	0.0956045	7.20334	5.87559e-13	4.38933e-11
lcl|NW_019289487.1_mrna_XM_023166948.1_1587	672.154	0.78734	0.109492	7.19081	6.4406e-13	4.78965e-11
lcl|NW_019289738.1_mrna_XM_023157509.1_5667	982.291	0.412404	0.0574349	7.18038	6.95179e-13	5.14651e-11
lcl|NW_019291857.1_mrna_XM_023168144.1_16381	4250.39	0.446693	0.0622234	7.17886	7.02967e-13	5.18084e-11
lcl|NW_019289571.1_mrna_XM_023174533.1_3636	681.554	0.787194	0.109863	7.16522	7.76624e-13	5.67281e-11
lcl|NW_019293986.1_mrna_XM_023171179.1_19505	537.524	0.558936	0.0781743	7.14987	8.68622e-13	6.31673e-11
lcl|NW_019292397.1_mrna_XM_023169146.1_17418	453.097	0.913198	0.128057	7.13116	9.95262e-13	7.17418e-11
lcl|NW_019291652.1_mrna_XM_023167541.1_15771	72.5592	9.59706	1.35089	7.10426	1.20968e-12	8.68171e-11
lcl|NW_019290109.1_mrna_XM_023160793.1_8978	510.757	0.640579	0.0906579	7.0659	1.59581e-12	1.13537e-10
lcl|NW_019289864.1_mrna_XM_023158747.1_6907	305.773	0.793375	0.112354	7.0614	1.64839e-12	1.16773e-10
lcl|NW_019292700.1_mrna_XM_023169657.1_17930	90.4334	1.445	0.205955	7.01608	2.28174e-12	1.60258e-10
lcl|NW_019291497.1_mrna_XM_023167217.1_15428	1030.53	0.495649	0.0706872	7.01187	2.35161e-12	1.64462e-10
lcl|NW_019290605.1_mrna_XM_023163829.1_12022	1402.03	0.653339	0.093584	6.98131	2.92436e-12	2.02793e-10
lcl|NW_019291652.1_mrna_XM_023167547.1_15780	1295.01	0.535441	0.0767659	6.97498	3.05907e-12	2.11243e-10
lcl|NW_019289417.1_mrna_XM_023159091.1_69	925.786	2.78455	0.400781	6.94781	3.71008e-12	2.54063e-10
lcl|NW_019289731.1_mrna_XM_023157423.1_5591	949.127	0.918828	0.132394	6.94009	3.91864e-12	2.67231e-10
lcl|NW_019289778.1_mrna_XM_023157796.1_5965	931.986	0.946811	0.136719	6.92523	4.35282e-12	2.95614e-10
lcl|NW_019289515.1_mrna_XM_023173271.1_2352	162.353	0.755424	0.109137	6.92182	4.45888e-12	3.01571e-10
lcl|NW_019290535.1_mrna_XM_023163374.1_11565	522.519	0.822593	0.119085	6.90759	4.92949e-12	3.32033e-10
lcl|NW_019294266.1_ncrna_XR_002723482.1_19744	127.789	2.32789	0.33715	6.90461	5.03423e-12	3.37705e-10
lcl|NW_019289491.1_mrna_XM_023167761.1_1688	357.117	0.704276	0.102023	6.90309	5.08817e-12	3.39935e-10
lcl|NW_019292439.1_mrna_XM_023169227.1_17497	17620	0.413069	0.0599408	6.89129	5.52895e-12	3.67888e-10
lcl|NW_019289532.1_mrna_XM_023173751.1_2833	1711.53	0.648313	0.0943025	6.87482	6.20669e-12	4.08027e-10
lcl|NW_019290086.1_mrna_XM_023160586.1_8783	834.656	0.407167	0.0594351	6.85061	7.35358e-12	4.81499e-10
lcl|NW_019295408.1_mrna_XM_023172175.1_20546	846.846	0.516631	0.0758297	6.81304	9.55561e-12	6.232e-10
lcl|NW_019290131.1_mrna_XM_023160971.1_9169	2022.73	0.879149	0.129171	6.80611	1.00273e-11	6.51376e-10
lcl|NW_019290490.1_mrna_XM_023163158.1_11352	841.337	0.3738	0.0549327	6.80469	1.01269e-11	6.55261e-10
lcl|NW_019289516.1_mrna_XM_023173355.1_2433	1606.91	0.334648	0.0492798	6.79077	1.11534e-11	7.18851e-10
lcl|NW_019291554.1_mrna_XM_023167357.1_15575	847.88	0.803391	0.11836	6.7877	1.13937e-11	7.31465e-10
lcl|NW_019289511.1_mrna_XM_023172385.1_2220	1153.52	0.884566	0.130456	6.78057	1.19705e-11	7.64756e-10
lcl|NW_019290847.1_mrna_XM_023164957.1_13122	886.371	0.754635	0.111301	6.78015	1.20053e-11	7.64756e-10
lcl|NW_019290704.1_mrna_XM_023164362.1_12532	306.383	0.717421	0.106459	6.73895	1.59539e-11	1.00847e-09
lcl|NW_019289589.1_mrna_XM_023155780.1_3932	829.366	0.650408	0.0971593	6.69425	2.16786e-11	1.36509e-09
lcl|NW_019291119.1_mrna_XM_023165999.1_14200	261509	0.573783	0.0857738	6.68949	2.23955e-11	1.40485e-09
lcl|NW_019290805.1_mrna_XM_023164787.1_12957	225.228	0.97558	0.146071	6.67882	2.4087e-11	1.49951e-09
lcl|NW_019289976.1_mrna_XM_023159829.1_7999	484.394	0.610488	0.0914229	6.67763	2.42842e-11	1.50608e-09
lcl|NW_019291691.1_mrna_XM_023167690.1_15915	5874.74	0.377554	0.0566375	6.66616	2.62586e-11	1.62241e-09
lcl|NW_019289968.1_mrna_XM_023159726.1_7898	456.287	0.451115	0.0677669	6.65686	2.79745e-11	1.72195e-09
lcl|NW_019290900.1_mrna_XM_023165170.1_13338	425.97	0.648849	0.0977173	6.64006	3.13549e-11	1.92283e-09
lcl|NW_019291500.1_mrna_XM_023167230.1_15442	3479.68	0.556867	0.0840016	6.62925	3.37404e-11	2.06142e-09
lcl|NW_019289417.1_mrna_XM_023174413.1_37	356.045	0.655229	0.0988484	6.62863	3.38818e-11	2.0624e-09
lcl|NW_019289436.1_mrna_XM_023156619.1_486	148.464	0.924767	0.140713	6.57202	4.96369e-11	2.9992e-09
lcl|NW_019289418.1_mrna_XM_023162863.1_106	525.683	0.826554	0.125854	6.56758	5.11411e-11	3.07877e-09
lcl|NW_019291759.1_mrna_XM_023167822.1_16060	729.414	0.615484	0.0938168	6.56049	5.36308e-11	3.21687e-09
lcl|NW_019289970.1_mrna_XM_023159771.1_7949	570.099	0.606575	0.0927677	6.53865	6.20776e-11	3.68319e-09
lcl|NW_019291033.1_mrna_XM_023165713.1_13904	2081.32	0.478694	0.0739387	6.4742	9.53135e-11	5.59456e-09
lcl|NW_019289562.1_mrna_XM_023174300.1_3403	785.471	0.599138	0.0926819	6.46445	1.01665e-10	5.92508e-09
lcl|NW_019289500.1_mrna_XM_023169255.1_1842	854.415	0.393031	0.0609884	6.44437	1.16085e-10	6.74155e-09
lcl|NW_019289653.1_mrna_XM_023156607.1_4757	606.838	0.54669	0.0849727	6.43372	1.24519e-10	7.18058e-09
lcl|NW_019289843.1_mrna_XM_023158562.1_6721	403.071	1.21833	0.189508	6.42891	1.28521e-10	7.38545e-09
lcl|NW_019295434.1_mrna_XM_023172188.1_20559	2967.72	0.278377	0.0433899	6.4157	1.40179e-10	8.02734e-09
lcl|NW_019289442.1_mrna_XM_023157231.1_551	865.784	0.684793	0.107077	6.39533	1.60204e-10	9.11056e-09
lcl|NW_019293609.1_mrna_XM_023170838.1_19137	628.103	0.457349	0.0721458	6.33923	2.30911e-10	1.30413e-08
lcl|NW_019289796.1_mrna_XM_023157953.1_6121	11062.9	0.579041	0.0916755	6.3162	2.68066e-10	1.50364e-08
lcl|NW_019292302.1_mrna_XM_023169013.1_17271	511.028	0.585406	0.0928231	6.30669	2.85073e-10	1.5936e-08
lcl|NW_019289533.1_mrna_XM_023173817.1_2907	767.968	0.579709	0.0923392	6.27804	3.42876e-10	1.91023e-08
lcl|NW_019289584.1_mrna_XM_023155723.1_3873	1596.92	0.648293	0.103513	6.26294	3.77776e-10	2.09049e-08
lcl|NW_019289552.1_mrna_XM_023174195.1_3291	1657.32	0.467722	0.0747839	6.25432	3.99262e-10	2.19461e-08
lcl|NW_019289703.1_mrna_XM_023157184.1_5351	587.863	0.547205	0.087821	6.23092	4.63708e-10	2.52353e-08
lcl|NW_019291664.1_mrna_XM_023167607.1_15836	652.118	0.523463	0.0842003	6.21688	5.07131e-10	2.75073e-08
lcl|NW_019290144.1_mrna_XM_023161118.1_9307	20799.9	1.09785	0.177676	6.17893	6.45359e-10	3.46617e-08
lcl|NW_019289593.1_mrna_XM_023155831.1_3979	1771.17	0.321824	0.0522717	6.15675	7.42526e-10	3.96215e-08
lcl|NW_019290246.1_mrna_XM_023161741.1_9928	884.509	0.729869	0.118574	6.15541	7.48849e-10	3.98295e-08
lcl|NW_019291878.1_mrna_XM_023168190.1_16433	138.569	0.904576	0.147443	6.13511	8.51011e-10	4.51173e-08
lcl|NW_019292160.1_ncrna_XR_002723093.1_17016	165.375	0.847039	0.138315	6.12398	9.12645e-10	4.80747e-08
lcl|NW_019299851.1_mrna_XM_023173037.1_21447	67.684	1.38694	0.226623	6.12004	9.35537e-10	4.91232e-08
lcl|NW_019290292.1_mrna_XM_023162175.1_10350	871.726	0.751191	0.122945	6.10996	9.96579e-10	5.21617e-08
lcl|NW_019290672.1_mrna_XM_023164183.1_12359	850.579	0.506261	0.0833106	6.0768	1.22608e-09	6.35668e-08
lcl|NW_019290346.1_mrna_XM_023162458.1_10636	3686.15	0.740196	0.121927	6.07081	1.27264e-09	6.57731e-08
lcl|NW_019289758.1_mrna_XM_023157632.1_5798	358.076	0.623995	0.10284	6.06765	1.29795e-09	6.67612e-08
lcl|NW_019289735.1_mrna_XM_023157454.1_5620	344.932	0.50975	0.0840144	6.06741	1.29988e-09	6.67612e-08
lcl|NW_019293198.1_mrna_XM_023170336.1_18629	212.275	0.856198	0.1413	6.05942	1.36611e-09	6.9944e-08
lcl|NW_019289522.1_mrna_XM_023173505.1_2584	1055.08	0.915244	0.151209	6.05283	1.42324e-09	7.26427e-08
lcl|NW_019290006.1_mrna_XM_023160012.1_8196	2001.52	0.739586	0.122341	6.04531	1.49127e-09	7.58791e-08
lcl|NW_019291268.1_mrna_XM_023166503.1_14707	435.49	0.79001	0.1307	6.04444	1.49931e-09	7.60528e-08
lcl|NW_019291845.1_mrna_XM_023168109.1_16347	248.103	0.827951	0.137539	6.01974	1.74697e-09	8.80721e-08
lcl|NW_019291784.1_mrna_XM_023167887.1_16134	2885.16	0.910125	0.151431	6.01016	1.85341e-09	9.31525e-08
lcl|NW_019292409.1_mrna_XM_023169163.1_17438	11386.1	0.492987	0.0821603	6.00031	1.96945e-09	9.86828e-08
lcl|NW_019289928.1_mrna_XM_023159398.1_7562	523.145	0.677133	0.113144	5.98471	2.16779e-09	1.08095e-07
lcl|NW_019289562.1_mrna_XM_023174305.1_3410	719.663	0.483788	0.0810829	5.96658	2.42275e-09	1.20296e-07
lcl|NW_019289695.1_mrna_XM_023157093.1_5256	141.77	1.40575	0.236519	5.9435	2.78996e-09	1.37696e-07
lcl|NW_019290509.1_mrna_XM_023163253.1_11440	802.694	0.540367	0.0910595	5.93422	2.95251e-09	1.45283e-07
lcl|NW_019290124.1_mrna_XM_023160916.1_9113	449.224	0.856526	0.144899	5.91119	3.3965e-09	1.66631e-07
lcl|NW_019289567.1_mrna_XM_023174411.1_3474	373.071	0.509494	0.0862484	5.90729	3.47781e-09	1.70112e-07
lcl|NW_019289533.1_mrna_XM_023173835.1_2927	604.147	0.505602	0.0858655	5.88831	3.90174e-09	1.8916e-07
lcl|NW_019291021.1_mrna_XM_023165658.1_13833	7.39114	6.30285	1.07467	5.86493	4.49327e-09	2.1656e-07
lcl|NW_019295350.1_mrna_XM_023172142.1_20512	1061.83	1.11879	0.191253	5.84977	4.92267e-09	2.36562e-07
lcl|NW_019293575.1_mrna_XM_023170728.1_19028	450.377	0.565514	0.0968171	5.84105	5.18735e-09	2.48554e-07
lcl|NW_019289509.1_mrna_XM_023171483.1_2104	885.018	0.613721	0.105095	5.8397	5.22953e-09	2.48804e-07
lcl|NW_019290226.1_mrna_XM_023161605.1_9797	407.314	0.674626	0.115597	5.836	5.34689e-09	2.53245e-07
lcl|NW_019289707.1_mrna_XM_023157226.1_5399	8740.73	1.07485	0.184233	5.83418	5.40569e-09	2.55295e-07
lcl|NW_019290839.1_mrna_XM_023164931.1_13098	1070.25	0.48506	0.0834353	5.8136	6.11422e-09	2.87106e-07
lcl|NW_019290069.1_mrna_XM_023160479.1_8668	1950.16	0.377282	0.0651715	5.78906	7.07793e-09	3.31413e-07
lcl|NW_019289574.1_mrna_XM_023174596.1_3702	179.742	0.753678	0.13055	5.7731	7.78267e-09	3.63375e-07
lcl|NW_019294488.1_mrna_XM_023171599.1_19950	229.752	0.608099	0.105504	5.76377	8.22564e-09	3.81888e-07
lcl|NW_019290916.1_mrna_XM_023165246.1_13417	191.687	0.881173	0.153124	5.75462	8.68366e-09	4.00887e-07
lcl|NW_019290648.1_mrna_XM_023164060.1_12243	890.591	0.509112	0.0893922	5.69526	1.23184e-08	5.62368e-07
lcl|NW_019292580.1_mrna_XM_023169449.1_17724	835.893	0.734287	0.1293	5.67896	1.35513e-08	6.11857e-07
lcl|NW_019294492.1_mrna_XM_023171604.1_19953	982.771	1.11572	0.197126	5.65992	1.51445e-08	6.81919e-07
lcl|NW_019290649.1_mrna_XM_023164069.1_12250	458.275	0.732395	0.129483	5.65632	1.54657e-08	6.94475e-07
lcl|NW_019290113.1_mrna_XM_023160845.1_9036	4388.35	0.264492	0.0467998	5.65155	1.5901e-08	7.12078e-07
lcl|NW_019289929.1_mrna_XM_023159403.1_7566	319.802	1.1229	0.198812	5.64803	1.623e-08	7.22872e-07
lcl|NW_019289605.1_mrna_XM_023155996.1_4148	142.89	0.76546	0.135517	5.64843	1.61921e-08	7.22872e-07
lcl|NW_019289429.1_mrna_XM_023174730.1_389	465.525	0.385255	0.0682326	5.64621	1.64025e-08	7.26619e-07
lcl|NW_019292300.1_mrna_XM_023169011.1_17266	14.4609	3.20968	0.569925	5.63176	1.78377e-08	7.83858e-07
lcl|NW_019290916.1_mrna_XM_023165247.1_13416	962.565	0.35339	0.0631147	5.59917	2.15375e-08	9.36427e-07
lcl|NW_019291123.1_mrna_XM_023166030.1_14215	913.747	0.791976	0.14164	5.59148	2.25138e-08	9.7629e-07
lcl|NW_019289592.1_mrna_XM_023155800.1_3955	416.057	0.742166	0.133122	5.57507	2.47433e-08	1.06734e-06
lcl|NW_019290468.1_mrna_XM_023163033.1_11216	543.432	0.611116	0.109764	5.56756	2.58329e-08	1.11143e-06
lcl|NW_019290128.1_mrna_XM_023160955.1_9151	349.994	0.590568	0.106182	5.56187	2.66902e-08	1.14531e-06
lcl|NW_019291869.1_mrna_XM_023168167.1_16409	312.908	0.441021	0.0793878	5.55528	2.7717e-08	1.18627e-06
lcl|NW_019290114.1_mrna_XM_023160867.1_9053	303.6	0.882657	0.158959	5.55275	2.81211e-08	1.19733e-06
lcl|NW_019289541.1_mrna_XM_023174020.1_3107	206.165	1.22594	0.221371	5.53792	3.0608e-08	1.29317e-06
lcl|NW_019289610.1_mrna_XM_023156041.1_4190	379.814	0.414889	0.0749685	5.53419	3.12677e-08	1.31428e-06
lcl|NW_019289834.1_mrna_XM_023158462.1_6622	1033.44	0.628479	0.113602	5.53229	3.16077e-08	1.32518e-06
lcl|NW_019289449.1_mrna_XM_023159096.1_756	2969.18	0.645368	0.116733	5.52857	3.22855e-08	1.35016e-06
lcl|NW_019290772.1_mrna_XM_023164633.1_12805	1922.98	0.420392	0.0760553	5.52746	3.24899e-08	1.35526e-06
lcl|NW_019289422.1_mrna_XM_023170842.1_198	4136.08	1.06516	0.193106	5.51592	3.46961e-08	1.43527e-06
lcl|NW_019291119.1_mrna_XM_023166011.1_14199	818.963	0.808521	0.146579	5.51594	3.46914e-08	1.43527e-06
lcl|NW_019290256.1_mrna_XM_023161882.1_10062	766.573	0.542746	0.0984096	5.51517	3.48448e-08	1.43527e-06
lcl|NW_019290010.1_mrna_XM_023160047.1_8228	1334.82	0.46035	0.0834447	5.51683	3.45166e-08	1.43527e-06
lcl|NW_019289466.1_mrna_XM_023162758.1_1128	63.8008	9.41069	1.71098	5.50016	3.79439e-08	1.55513e-06
lcl|NW_019291202.1_mrna_XM_023166262.1_14463	467.362	2.56101	0.467049	5.48339	4.17259e-08	1.70165e-06
lcl|NW_019292747.1_mrna_XM_023169720.1_17995	400.163	0.710454	0.130129	5.4596	4.7722e-08	1.93657e-06
lcl|NW_019293418.1_mrna_XM_023170561.1_18856	2138.85	0.314564	0.0576638	5.45514	4.89331e-08	1.98083e-06
lcl|NW_019290362.1_mrna_XM_023162534.1_10717	251.5	0.576922	0.106164	5.43427	5.50199e-08	2.20549e-06
lcl|NW_019291229.1_mrna_XM_023166406.1_14604	449.636	0.53134	0.0980441	5.4194	5.98002e-08	2.3797e-06
lcl|NW_019289663.1_mrna_XM_023156728.1_4879	26744.6	0.782472	0.144441	5.41725	6.05232e-08	2.39686e-06
lcl|NW_019291369.1_mrna_XM_023166861.1_15057	118.645	0.763625	0.141371	5.40155	6.60662e-08	2.60383e-06
lcl|NW_019289562.1_mrna_XM_023174309.1_3401	654.349	0.555323	0.102905	5.39648	6.796e-08	2.67207e-06
lcl|NW_019295833.1_mrna_XM_023172363.1_20736	626.456	0.725756	0.134586	5.39251	6.94808e-08	2.72534e-06
lcl|NW_019292410.1_mrna_XM_023169171.1_17444	835.918	0.370056	0.0687152	5.38537	7.22968e-08	2.82232e-06
lcl|NW_019289512.1_mrna_XM_023172704.1_2256	1397.85	0.428065	0.0795113	5.3837	7.29706e-08	2.84188e-06
lcl|NW_019290101.1_mrna_XM_023160702.1_8909	190.539	0.667041	0.12401	5.37893	7.49303e-08	2.9113e-06
lcl|NW_019290351.1_mrna_XM_023162487.1_10668	1575.43	0.574816	0.106971	5.37355	7.72021e-08	2.99249e-06
lcl|NW_019292661.1_mrna_XM_023169577.1_17855	187.721	1.05667	0.197059	5.3622	8.22159e-08	3.17934e-06
lcl|NW_019289907.1_mrna_XM_023159123.1_7292	751.539	0.447236	0.0840042	5.32397	1.01526e-07	3.88947e-06
lcl|NW_019291297.1_mrna_XM_023166628.1_14836	1937.1	0.536506	0.10094	5.3151	1.06599e-07	4.06133e-06
lcl|NW_019289505.1_mrna_XM_023170695.1_2018	299.839	0.654913	0.123279	5.31243	1.08174e-07	4.0964e-06
lcl|NW_019289458.1_mrna_XM_023161007.1_944	182.878	0.853732	0.161051	5.30102	1.15156e-07	4.33086e-06
lcl|NW_019290630.1_mrna_XM_023163954.1_12137	353.365	0.512812	0.0971122	5.28061	1.28753e-07	4.82018e-06
lcl|NW_019289657.1_mrna_XM_023156645.1_4794	1525.44	0.608489	0.115323	5.27639	1.31751e-07	4.91004e-06
lcl|NW_019290295.1_mrna_XM_023162193.1_10370	216.241	0.56344	0.106836	5.27388	1.33567e-07	4.94985e-06
lcl|NW_019289425.1_mrna_XM_023173640.1_269	594.585	0.377478	0.0715779	5.27367	1.33723e-07	4.94985e-06
lcl|NW_019293080.1_mrna_XM_023170184.1_18448	1460.27	0.340874	0.0646907	5.26929	1.36955e-07	5.05811e-06
lcl|NW_019291587.1_mrna_XM_023167419.1_15643	146.736	0.971227	0.184353	5.2683	1.37692e-07	5.07392e-06
lcl|NW_019289831.1_mrna_XM_023158403.1_6565	882.185	0.48584	0.0925084	5.25185	1.50579e-07	5.48729e-06
lcl|NW_019289864.1_mrna_XM_023158718.1_6878	491.009	0.592519	0.113095	5.23912	1.61341e-07	5.8535e-06
lcl|NW_019290118.1_mrna_XM_023160884.1_9072	190.52	0.682326	0.130395	5.23275	1.67007e-07	6.01919e-06
lcl|NW_019289609.1_mrna_XM_023156028.1_4177	279.655	0.629956	0.120781	5.21569	1.83136e-07	6.54315e-06
lcl|NW_019293545.1_mrna_XM_023170699.1_18994	298.13	0.728411	0.13989	5.20701	1.91905e-07	6.84155e-06
lcl|NW_019289465.1_mrna_XM_023162525.1_1097	556.069	0.548131	0.10575	5.18328	2.18018e-07	7.72226e-06
lcl|NW_019289954.1_mrna_XM_023159587.1_7750	841.225	0.372418	0.0719094	5.17899	2.23094e-07	7.88504e-06
lcl|NW_019289503.1_mrna_XM_023170373.1_1989	3258.77	0.396312	0.0765572	5.17668	2.2587e-07	7.96605e-06
lcl|NW_019289491.1_mrna_XM_023167720.1_1682	2377.68	0.425335	0.0821762	5.17589	2.26824e-07	7.98256e-06
lcl|NW_019292458.1_mrna_XM_023169250.1_17522	216.308	0.648206	0.12544	5.16747	2.37287e-07	8.33294e-06
lcl|NW_019292006.1_mrna_XM_023168430.1_16689	4357.11	0.505186	0.0977929	5.16588	2.39313e-07	8.38615e-06
lcl|NW_019290261.1_mrna_XM_023161976.1_10148	148.221	0.911933	0.177331	5.14254	2.71048e-07	9.43787e-06
lcl|NW_019290763.1_mrna_XM_023164614.1_12784	240.932	0.836522	0.162718	5.14094	2.73363e-07	9.49835e-06
lcl|NW_019290034.1_mrna_XM_023160217.1_8410	2954.31	0.401856	0.0781867	5.13969	2.75193e-07	9.52166e-06
lcl|NW_019289823.1_mrna_XM_023158247.1_6405	2020.05	0.439624	0.0857538	5.12658	2.95054e-07	1.01874e-05
lcl|NW_019290192.1_mrna_XM_023161403.1_9590	662.179	0.280182	0.0548198	5.11096	3.20518e-07	1.09516e-05
lcl|NW_019290962.1_mrna_XM_023165438.1_13615	927.758	0.339175	0.0664094	5.10734	3.26721e-07	1.11404e-05
lcl|NW_019292511.1_mrna_XM_023169335.1_17608	531.283	0.3846	0.0754609	5.09668	3.45655e-07	1.17616e-05
lcl|NW_019289787.1_mrna_XM_023157854.1_6036	2310.26	0.370223	0.0727163	5.09134	3.55537e-07	1.20479e-05
lcl|NW_019293609.1_mrna_XM_023170837.1_19136	893.902	0.435489	0.0857238	5.08014	3.77151e-07	1.27279e-05
lcl|NW_019289626.1_mrna_XM_023156269.1_4437	999.472	0.426365	0.083972	5.07747	3.82497e-07	1.28819e-05
lcl|NW_019291271.1_mrna_XM_023166518.1_14718	391.796	0.581672	0.114654	5.0733	3.90977e-07	1.31405e-05
lcl|NW_019294719.1_mrna_XM_023171747.1_20109	506.156	0.616382	0.121682	5.0655	4.07334e-07	1.36623e-05
lcl|NW_019290261.1_mrna_XM_023161977.1_10147	265.501	0.804673	0.159122	5.05696	4.25996e-07	1.42302e-05
lcl|NW_019289801.1_mrna_XM_023157998.1_6167	516.62	0.391049	0.0773357	5.05651	4.26994e-07	1.42334e-05
lcl|NW_019291816.1_miscrna_XR_002723004.1_16281	488.654	0.314358	0.0622357	5.05109	4.39301e-07	1.45857e-05
lcl|NW_019289486.1_mrna_XM_023166446.1_1532	45.6165	8.92618	1.76971	5.04387	4.56205e-07	1.51164e-05
lcl|NW_019289662.1_mrna_XM_023156712.1_4867	4480.37	1.01729	0.2022	5.03112	4.87612e-07	1.61246e-05
lcl|NW_019290494.1_mrna_XM_023163183.1_11374	38.2789	8.67311	1.72489	5.0282	4.95104e-07	1.63394e-05
lcl|NW_019290688.1_mrna_XM_023164253.1_12429	2149.26	0.970554	0.193049	5.02751	4.96887e-07	1.63654e-05
lcl|NW_019291330.1_mrna_XM_023166749.1_14955	4066.67	0.516279	0.103067	5.00918	5.4661e-07	1.79312e-05
lcl|NW_019291005.1_mrna_XM_023165574.1_13753	151.783	1.02546	0.205405	4.99236	5.96451e-07	1.95272e-05
lcl|NW_019290593.1_mrna_XM_023163757.1_11945	728.263	0.272836	0.0546646	4.99109	6.00399e-07	1.96174e-05
lcl|NW_019296324.1_mrna_XM_023172557.1_20926	914.2	0.344216	0.0690263	4.98674	6.14072e-07	2.00243e-05
lcl|NW_019290603.1_mrna_XM_023163826.1_12014	1745.93	0.362219	0.0726558	4.98542	6.18286e-07	2.00821e-05
lcl|NW_019289830.1_mrna_XM_023158347.1_6512	871.209	0.308994	0.0619795	4.98543	6.18243e-07	2.00821e-05
lcl|NW_019291869.1_mrna_XM_023168169.1_16405	309.465	0.447356	0.089902	4.97604	6.48967e-07	2.09956e-05
lcl|NW_019289659.1_mrna_XM_023156656.1_4801	473.564	1.17839	0.237202	4.96789	6.76864e-07	2.16847e-05
lcl|NW_019289525.1_mrna_XM_023173580.1_2657	1161.92	0.762678	0.153517	4.96803	6.76348e-07	2.16847e-05
lcl|NW_019289928.1_mrna_XM_023159373.1_7535	698.517	0.302717	0.0609324	4.96807	6.76211e-07	2.16847e-05
lcl|NW_019291615.1_mrna_XM_023167469.1_15694	340.509	0.473515	0.0953883	4.96408	6.90272e-07	2.20284e-05
lcl|NW_019289663.1_mrna_XM_023156729.1_4880	18137.3	0.63325	0.12766	4.96044	7.03328e-07	2.24015e-05
lcl|NW_019289511.1_mrna_XM_023172330.1_2213	316.163	0.395079	0.0797649	4.95305	7.3061e-07	2.31807e-05
lcl|NW_019290224.1_mrna_XM_023161553.1_9738	580.846	0.582482	0.117715	4.94824	7.48874e-07	2.37143e-05
lcl|NW_019289466.1_mrna_XM_023162864.1_1139	32.23	8.42681	1.71184	4.92265	8.53787e-07	2.68655e-05
lcl|NW_019289427.1_mrna_XM_023174239.1_330	458.704	1.1079	0.225183	4.91998	8.65513e-07	2.71352e-05
lcl|NW_019289710.1_mrna_XM_023157280.1_5452	356.833	0.763325	0.155355	4.91342	8.95033e-07	2.795e-05
lcl|NW_019293448.1_mrna_XM_023170596.1_18891	312.767	0.488634	0.0994543	4.91315	8.96236e-07	2.795e-05
lcl|NW_019290915.1_mrna_XM_023165238.1_13407	617.675	0.461097	0.0938981	4.91061	9.07915e-07	2.82606e-05
lcl|NW_019289852.1_mrna_XM_023158644.1_6808	229.279	0.623664	0.12781	4.87961	1.06294e-06	3.27142e-05
lcl|NW_019289787.1_mrna_XM_023157884.1_6054	159.277	0.870209	0.179141	4.85767	1.18775e-06	3.63515e-05
lcl|NW_019290144.1_mrna_XM_023161117.1_9308	13250.7	0.920294	0.189573	4.85457	1.20647e-06	3.68555e-05
lcl|NW_019289929.1_mrna_XM_023159402.1_7567	320.104	0.961765	0.19819	4.85274	1.21766e-06	3.71286e-05
lcl|NW_019290807.1_mrna_XM_023164804.1_12969	194.665	0.714574	0.147498	4.84464	1.2684e-06	3.86041e-05
lcl|NW_019293585.1_mrna_XM_023170818.1_19116	225.827	0.487773	0.100727	4.84252	1.282e-06	3.89458e-05
lcl|NW_019294103.1_mrna_XM_023171291.1_19621	125.694	1.08457	0.224078	4.84016	1.29736e-06	3.92672e-05
lcl|NW_019289418.1_mrna_XM_023162650.1_104	161.22	0.731439	0.151284	4.83488	1.33228e-06	4.02501e-05
lcl|NW_019292896.1_mrna_XM_023169919.1_18198	589.741	0.532694	0.110275	4.83059	1.36126e-06	4.09749e-05
lcl|NW_019290812.1_mrna_XM_023164807.1_12974	482.847	0.742657	0.154108	4.81908	1.44223e-06	4.31749e-05
lcl|NW_019289967.1_mrna_XM_023159711.1_7888	253.985	0.734541	0.152654	4.8118	1.49579e-06	4.46969e-05
lcl|NW_019289509.1_mrna_XM_023171712.1_2135	466.65	0.66731	0.138871	4.80525	1.54555e-06	4.60164e-05
lcl|NW_019290369.1_mrna_XM_023162573.1_10754	365.412	1.06931	0.222598	4.80378	1.557e-06	4.62624e-05
lcl|NW_019290228.1_ncrna_XR_002722273.1_9831	111.711	0.976958	0.203386	4.80346	1.55944e-06	4.62624e-05
lcl|NW_019297409.1_mrna_XM_023172819.1_21202	386.488	0.372547	0.0775865	4.8017	1.57326e-06	4.65883e-05
lcl|NW_019290368.1_mrna_XM_023162572.1_10753	536.4	0.475588	0.0992816	4.7903	1.66536e-06	4.9227e-05
lcl|NW_019290484.1_mrna_XM_023163111.1_11300	464.058	1.87099	0.391448	4.77966	1.75593e-06	5.16257e-05
lcl|NW_019289516.1_mrna_XM_023173348.1_2427	503.927	0.322605	0.0675532	4.77557	1.79203e-06	5.24056e-05
lcl|NW_019289544.1_mrna_XM_023174041.1_3127	755.688	0.481492	0.101072	4.76383	1.8995e-06	5.545e-05
lcl|NW_019290150.1_mrna_XM_023161153.1_9346	907.869	0.548402	0.115176	4.76144	1.92213e-06	5.59117e-05
lcl|NW_019292237.1_mrna_XM_023168901.1_17165	30415.2	0.7524	0.158083	4.75954	1.94039e-06	5.62438e-05
lcl|NW_019289742.1_mrna_XM_023157535.1_5696	373.394	0.47955	0.100976	4.74914	2.04287e-06	5.90063e-05
lcl|NW_019291792.1_mrna_XM_023167907.1_16158	379.397	0.522786	0.110095	4.74849	2.04939e-06	5.90908e-05
lcl|NW_019289842.1_mrna_XM_023158549.1_6709	982.374	0.32668	0.0688436	4.74525	2.08251e-06	5.96744e-05
lcl|NW_019293703.1_mrna_XM_023170912.1_19220	1907.73	0.311167	0.0655766	4.74509	2.08416e-06	5.96744e-05
lcl|NW_019293475.1_mrna_XM_023170627.1_18926	181.519	0.656138	0.138521	4.73674	2.17181e-06	6.19683e-05
lcl|NW_019290441.1_mrna_XM_023162883.1_11068	209.726	0.626122	0.132248	4.73447	2.19632e-06	6.25589e-05
lcl|NW_019289511.1_mrna_XM_023172274.1_2206	3652.85	0.372605	0.0788168	4.72749	2.27315e-06	6.45238e-05
lcl|NW_019295558.1_mrna_XM_023172245.1_20617	11888.8	0.421324	0.0891611	4.72542	2.2964e-06	6.49594e-05
lcl|NW_019292220.1_mrna_XM_023168878.1_17140	646.177	0.43037	0.0912318	4.71733	2.38964e-06	6.73648e-05
lcl|NW_019290464.1_mrna_XM_023162994.1_11179	1164.72	0.39987	0.0848215	4.71426	2.42592e-06	6.82706e-05
lcl|NW_019289512.1_mrna_XM_023172922.1_2286	848.186	0.422001	0.0895767	4.71105	2.46438e-06	6.92344e-05
lcl|NW_019289453.1_mrna_XM_023159936.1_832	713.888	0.528677	0.112245	4.71003	2.47685e-06	6.93475e-05
lcl|NW_019292505.1_mrna_XM_023169327.1_17600	219.552	0.91934	0.195424	4.70433	2.54697e-06	7.10686e-05
lcl|NW_019294140.1_mrna_XM_023171322.1_19653	911.08	1.03942	0.221686	4.68873	2.74903e-06	7.61894e-05
lcl|NW_019297974.1_mrna_XM_023172902.1_21300	1186.31	0.531226	0.113296	4.68881	2.74797e-06	7.61894e-05
lcl|NW_019290644.1_mrna_XM_023164019.1_12202	118.493	0.569498	0.121475	4.68821	2.75607e-06	7.6256e-05
lcl|NW_019293850.1_mrna_XM_023171052.1_19376	115.78	0.721426	0.153902	4.68757	2.76473e-06	7.63669e-05
lcl|NW_019297649.1_mrna_XM_023172861.1_21251	303.087	0.439796	0.0938972	4.6838	2.816e-06	7.76526e-05
lcl|NW_019290297.1_mrna_XM_023162202.1_10377	4555.46	0.275418	0.0589452	4.67243	2.97656e-06	8.18057e-05
lcl|NW_019291202.1_mrna_XM_023166263.1_14461	261.004	2.34084	0.501122	4.6712	2.99449e-06	8.21609e-05
lcl|NW_019291721.1_mrna_XM_023167751.1_15983	1416.58	0.573437	0.122776	4.67059	3.00341e-06	8.22684e-05
lcl|NW_019289723.1_mrna_XM_023157359.1_5525	562.181	0.396071	0.0848433	4.66826	3.03759e-06	8.30662e-05
lcl|NW_019289514.1_mrna_XM_023173238.1_2325	1315.64	0.319455	0.0684433	4.66743	3.04984e-06	8.32628e-05
lcl|NW_019291670.1_mrna_XM_023167637.1_15867	599.607	0.471509	0.101137	4.66208	3.13036e-06	8.53191e-05
lcl|NW_019290423.1_mrna_XM_023162789.1_10977	384.634	0.690623	0.148261	4.65815	3.19062e-06	8.68175e-05
lcl|NW_019290587.1_mrna_XM_023163694.1_11887	445.119	0.587864	0.126243	4.65662	3.21439e-06	8.73198e-05
lcl|NW_019290531.1_miscrna_XR_002722460.1_11547	9.36604	4.46873	0.960125	4.65432	3.25048e-06	8.80093e-05
lcl|NW_019289932.1_mrna_XM_023159447.1_7613	372.522	0.814628	0.175235	4.64878	3.339e-06	9.01091e-05
lcl|NW_019293064.1_mrna_XM_023170138.1_18419	7081.23	0.541315	0.117455	4.60869	4.05213e-06	0.000108464
lcl|NW_019289525.1_mrna_XM_023173577.1_2655	1318.74	0.868659	0.188884	4.5989	4.24735e-06	0.000112953
lcl|NW_019290426.1_mrna_XM_023162799.1_10987	1583.53	0.426719	0.0930649	4.58518	4.53606e-06	0.000120049
lcl|NW_019291561.1_mrna_XM_023167365.1_15585	163.615	0.68548	0.149548	4.58367	4.56896e-06	0.000120725
lcl|NW_019289663.1_mrna_XM_023156722.1_4873	387.805	0.392561	0.0857103	4.58009	4.64766e-06	0.000122215
lcl|NW_019289592.1_mrna_XM_023155797.1_3956	172.651	0.691936	0.151585	4.56468	5.00257e-06	0.000130919
lcl|NW_019289606.1_mrna_XM_023156000.1_4153	988.066	0.281905	0.0618454	4.55822	5.15879e-06	0.000134793
lcl|NW_019292548.1_mrna_XM_023169391.1_17665	67.6398	1.88734	0.41506	4.54713	5.43813e-06	0.000141866
lcl|NW_019289928.1_mrna_XM_023159393.1_7559	279.728	0.523934	0.115495	4.53643	5.72158e-06	0.000148553
lcl|NW_019292186.1_mrna_XM_023168806.1_17065	110.454	0.719869	0.158759	4.53436	5.77787e-06	0.000149778
lcl|NW_019289893.1_mrna_XM_023158978.1_7152	599.875	0.619311	0.13676	4.52844	5.94213e-06	0.000153794
lcl|NW_019291652.1_mrna_XM_023167562.1_15794	281.644	0.630848	0.139477	4.52295	6.09851e-06	0.000156877
lcl|NW_019290258.1_mrna_XM_023161934.1_10103	265.821	0.471236	0.104189	4.52291	6.09943e-06	0.000156877
lcl|NW_019292886.1_mrna_XM_023169908.1_18188	786.86	0.451683	0.0999498	4.5191	6.21032e-06	0.000159479
lcl|NW_019289851.1_mrna_XM_023158622.1_6785	6361.44	0.558445	0.123595	4.51835	6.23239e-06	0.000159796
lcl|NW_019289595.1_mrna_XM_023155901.1_4049	989.251	0.360548	0.0799776	4.50811	6.54088e-06	0.000167184
lcl|NW_019290569.1_mrna_XM_023163559.1_11747	147.697	0.63038	0.140161	4.49755	6.87423e-06	0.000174862
lcl|NW_019289831.1_mrna_XM_023158395.1_6558	186.086	0.777769	0.173328	4.48726	7.2144e-06	0.000182413
lcl|NW_019293044.1_mrna_XM_023170120.1_18401	1403.93	0.414295	0.0923405	4.4866	7.23684e-06	0.0001827
lcl|NW_019291127.1_mrna_XM_023166058.1_14237	415.752	0.475804	0.106182	4.48102	7.42871e-06	0.000187256
lcl|NW_019290145.1_mrna_XM_023161132.1_9324	8757.79	0.420753	0.0940112	4.47556	7.62127e-06	0.000191816
lcl|NW_019289649.1_mrna_XM_023156537.1_4690	416.303	0.394248	0.0882987	4.46494	8.00913e-06	0.000200656
lcl|NW_019289515.1_mrna_XM_023173272.1_2353	463.747	0.335416	0.0751673	4.46226	8.10994e-06	0.000202256
lcl|NW_019289503.1_mrna_XM_023170356.1_1987	150.694	0.83302	0.186756	4.46047	8.17784e-06	0.000203641
lcl|NW_019291050.1_mrna_XM_023165776.1_13953	1698.56	0.280723	0.0629449	4.45982	8.20271e-06	0.000203951
lcl|NW_019290562.1_mrna_XM_023163524.1_11707	172.085	0.578999	0.130135	4.44922	8.61828e-06	0.000213637
lcl|NW_019290422.1_mrna_XM_023162781.1_10969	632.702	0.439211	0.0988393	4.44369	8.84293e-06	0.000218547
lcl|NW_019290302.1_mrna_XM_023162209.1_10395	345.918	0.876806	0.19755	4.4384	9.06286e-06	0.000223646
lcl|NW_019290188.1_mrna_XM_023161381.1_9569	517.994	0.423664	0.0956751	4.42815	9.5043e-06	0.000233488
lcl|NW_019289804.1_mrna_XM_023158037.1_6208	229.273	0.594841	0.134526	4.42177	9.78938e-06	0.000240132
lcl|NW_019289522.1_mrna_XM_023173500.1_2580	766.176	1.14417	0.258788	4.42128	9.81201e-06	0.000240328
lcl|NW_019289738.1_mrna_XM_023157484.1_5644	376.252	0.517098	0.117114	4.41535	1.00847e-05	0.00024518
lcl|NW_019290034.1_mrna_XM_023160239.1_8431	100.452	1.09912	0.249036	4.41349	1.01719e-05	0.000246934
lcl|NW_019290131.1_mrna_XM_023160977.1_9177	592.875	0.530656	0.121055	4.38359	1.16739e-05	0.000280909
lcl|NW_019289502.1_mrna_XM_023170130.1_1946	404.756	0.563861	0.128687	4.38164	1.17791e-05	0.000282611
lcl|NW_019289704.1_mrna_XM_023157205.1_5373	468.962	0.46606	0.106359	4.38194	1.17628e-05	0.000282611
lcl|NW_019289443.1_mrna_XM_023157712.1_612	208.28	0.402815	0.092211	4.3684	1.25161e-05	0.000298553
lcl|NW_019289463.1_mrna_XM_023162099.1_1058	484.866	0.373436	0.085696	4.35768	1.31449e-05	0.000312192
lcl|NW_019292674.1_mrna_XM_023169602.1_17877	79.6436	0.843508	0.193626	4.35638	1.32229e-05	0.000313139
lcl|NW_019290152.1_mrna_XM_023161168.1_9358	1329.84	0.440792	0.101202	4.35558	1.32717e-05	0.000313842
lcl|NW_019289478.1_mrna_XM_023165003.1_1369	440.883	0.476532	0.109416	4.35523	1.32928e-05	0.000313889
lcl|NW_019289874.1_mrna_XM_023158806.1_6973	379.156	0.676748	0.1555	4.35208	1.3485e-05	0.000317971
lcl|NW_019291434.1_mrna_XM_023167067.1_15268	582.351	0.391936	0.0900713	4.3514	1.35273e-05	0.000318511
lcl|NW_019289797.1_mrna_XM_023157974.1_6142	259.492	0.488145	0.112537	4.33763	1.44029e-05	0.000337195
lcl|NW_019289929.1_mrna_XM_023159401.1_7571	822.685	0.851052	0.196309	4.33527	1.45582e-05	0.000339864
lcl|NW_019289666.1_mrna_XM_023156791.1_4942	393.385	0.910349	0.210147	4.33196	1.47791e-05	0.000344531
lcl|NW_019294492.1_mrna_XM_023171605.1_19955	2724.57	0.576625	0.133426	4.3217	1.54835e-05	0.00035993
lcl|NW_019289817.1_mrna_XM_023158196.1_6360	1124.26	0.404619	0.0936708	4.31958	1.56324e-05	0.00036288
lcl|NW_019291186.1_mrna_XM_023166222.1_14409	67.9316	3.40724	0.789065	4.31808	1.57395e-05	0.000364851
lcl|NW_019290256.1_mrna_XM_023161887.1_10069	698.604	3.43559	0.795824	4.31702	1.58149e-05	0.000366081
lcl|NW_019293579.1_mrna_XM_023170765.1_19102	1124.85	0.421814	0.0977331	4.31598	1.58895e-05	0.000367291
lcl|NW_019292425.1_mrna_XM_023169196.1_17467	526.687	0.534471	0.123902	4.31365	1.60578e-05	0.00037066
lcl|NW_019289444.1_mrna_XM_023157917.1_631	2165.4	0.540858	0.125434	4.31188	1.61871e-05	0.00037312
lcl|NW_019289971.1_mrna_XM_023159772.1_7950	1797.22	1.0183	0.236291	4.30952	1.63609e-05	0.000376071
lcl|NW_019293579.1_mrna_XM_023170807.1_19052	173.2	0.911133	0.211559	4.30675	1.65668e-05	0.000379741
lcl|NW_019289571.1_mrna_XM_023174525.1_3625	431.939	0.363771	0.0846183	4.29897	1.71597e-05	0.000392786
lcl|NW_019289626.1_mrna_XM_023156292.1_4438	1234.27	0.278018	0.0647581	4.29318	1.76136e-05	0.000402614
lcl|NW_019289742.1_mrna_XM_023157538.1_5700	913.485	0.592634	0.138265	4.2862	1.81754e-05	0.000414304
lcl|NW_019291985.1_mrna_XM_023168391.1_16649	378.319	0.666338	0.155476	4.28579	1.82093e-05	0.000414501
lcl|NW_019289589.1_mrna_XM_023155771.1_3922	201.8	0.786858	0.183612	4.28545	1.82371e-05	0.00041456
lcl|NW_019292040.1_mrna_XM_023168495.1_16755	964.605	0.579233	0.13519	4.28458	1.83083e-05	0.000415602
lcl|NW_019289571.1_mrna_XM_023174534.1_3637	305.569	0.469881	0.109721	4.2825	1.84809e-05	0.000418943
lcl|NW_019293944.1_ncrna_XR_002723446.1_19458	658.508	0.392184	0.0915872	4.28209	1.85149e-05	0.000419135
lcl|NW_019290489.1_mrna_XM_023163145.1_11336	2350.28	0.285952	0.0668558	4.27714	1.8931e-05	0.000427377
lcl|NW_019289630.1_mrna_XM_023156347.1_4492	452.488	0.359633	0.084147	4.27386	1.92115e-05	0.000433116
lcl|NW_019291434.1_mrna_XM_023167068.1_15267	139.919	0.817689	0.191415	4.2718	1.93898e-05	0.000436536
lcl|NW_019289797.1_mrna_XM_023157973.1_6141	204.536	0.469298	0.109877	4.27113	1.94481e-05	0.000436653
lcl|NW_019290353.1_mrna_XM_023162505.1_10678	1139.29	0.350343	0.082043	4.27023	1.9527e-05	0.000437825
lcl|NW_019293786.1_mrna_XM_023170994.1_19310	6161.55	0.599344	0.14038	4.26943	1.95975e-05	0.000438807
lcl|NW_019305684.1_mrna_XM_023173119.1_21541	348.396	0.503347	0.118002	4.26556	1.99398e-05	0.000445864
lcl|NW_019290490.1_mrna_XM_023163166.1_11360	711.551	0.460956	0.108167	4.26153	2.03033e-05	0.000452147
lcl|NW_019289971.1_mrna_XM_023159778.1_7955	504.54	0.455323	0.10684	4.26171	2.02866e-05	0.000452147
lcl|NW_019289528.1_mrna_XM_023173658.1_2745	1614.75	1.39683	0.328274	4.25508	2.08978e-05	0.000464757
lcl|NW_019291896.1_mrna_XM_023168232.1_16468	127.095	0.75476	0.177502	4.25213	2.11751e-05	0.000469021
lcl|NW_019290256.1_mrna_XM_023161891.1_10070	127.516	0.962961	0.226575	4.25008	2.13695e-05	0.000472054
lcl|NW_019293366.1_ncrna_XR_002723337.1_18789	17.654	3.12163	0.735847	4.24223	2.21309e-05	0.000486258
lcl|NW_019290303.1_mrna_XM_023162223.1_10402	178.106	0.68306	0.161581	4.22736	2.36451e-05	0.000518523
lcl|NW_019295952.1_mrna_XM_023172417.1_20786	141.413	0.577539	0.136636	4.22685	2.36985e-05	0.000518523
lcl|NW_019316302.1_mrna_XM_023173196.1_21611	999.884	0.446014	0.105526	4.22659	2.37255e-05	0.000518523
lcl|NW_019289802.1_mrna_XM_023158021.1_6192	1497.83	0.57566	0.136243	4.22524	2.38689e-05	0.000520962
lcl|NW_019289842.1_mrna_XM_023158541.1_6698	601.991	1.44717	0.342876	4.22069	2.43557e-05	0.000529878
lcl|NW_019292844.1_mrna_XM_023169846.1_18120	187.857	0.669856	0.158714	4.22052	2.43741e-05	0.000529878
lcl|NW_019289901.1_mrna_XM_023159075.1_7244	1569.97	0.448907	0.106468	4.21636	2.48278e-05	0.000537608
lcl|NW_019292004.1_mrna_XM_023168426.1_16686	33803.8	0.786493	0.186678	4.21309	2.51896e-05	0.000543296
lcl|NW_019289928.1_mrna_XM_023159380.1_7544	2820.34	0.520576	0.12369	4.20873	2.56811e-05	0.000553171
lcl|NW_019290488.1_mrna_XM_023163137.1_11328	1435.23	0.359309	0.085445	4.20515	2.6091e-05	0.000559799
lcl|NW_019289544.1_mrna_XM_023174052.1_3132	545.574	0.525783	0.12519	4.19989	2.67042e-05	0.000572208
lcl|NW_019290268.1_mrna_XM_023162028.1_10200	393.564	0.852913	0.203184	4.19775	2.69583e-05	0.000576901
lcl|NW_019290317.1_mrna_XM_023162313.1_10493	440.571	0.538768	0.128513	4.19232	2.7612e-05	0.000588538
lcl|NW_019290109.1_mrna_XM_023160791.1_8985	237.839	0.65403	0.156106	4.18965	2.79381e-05	0.00059349
lcl|NW_019292237.1_mrna_XM_023168904.1_17166	1390.06	0.848215	0.202553	4.18762	2.81893e-05	0.000597796
lcl|NW_019292700.1_mrna_XM_023169656.1_17928	631.249	0.317361	0.0758389	4.18468	2.85574e-05	0.000603265
lcl|NW_019291587.1_mrna_XM_023167417.1_15645	757.812	0.42328	0.1016	4.16613	3.09816e-05	0.000647814
lcl|NW_019293434.1_mrna_XM_023170583.1_18875	1903.2	0.719828	0.172904	4.16316	3.13871e-05	0.000654629
lcl|NW_019290346.1_mrna_XM_023162457.1_10637	437.621	1.04059	0.249976	4.16276	3.14427e-05	0.000654956
lcl|NW_019289708.1_mrna_XM_023157239.1_5405	231.951	1.1572	0.278228	4.15919	3.19374e-05	0.00066358
lcl|NW_019316314.1_mrna_XM_023173227.1_21652	439.355	0.451353	0.10861	4.15571	3.24278e-05	0.000672068
lcl|NW_019289417.1_mrna_XM_023159169.1_70	337.454	0.944032	0.227443	4.15063	3.31557e-05	0.000685426
lcl|NW_019289544.1_mrna_XM_023174032.1_3119	400.821	0.504501	0.121573	4.14977	3.32813e-05	0.000687159
lcl|NW_019289864.1_mrna_XM_023158749.1_6909	1005.13	0.45326	0.109388	4.14359	3.41906e-05	0.000705047
lcl|NW_019289537.1_mrna_XM_023173918.1_3015	499.095	0.383579	0.0927368	4.13621	3.53087e-05	0.00072628
lcl|NW_019289569.1_mrna_XM_023174484.1_3581	1354.14	0.351933	0.0852119	4.13009	3.6262e-05	0.000741251
lcl|NW_019290566.1_mrna_XM_023163544.1_11731	502.873	0.435605	0.105754	4.11904	3.80457e-05	0.000772907
lcl|NW_019297781.1_ncrna_XR_002723727.1_21268	622.254	1.37652	0.334772	4.11181	3.92569e-05	0.000795545
lcl|NW_019289744.1_mrna_XM_023157560.1_5721	64.8192	1.21449	0.295483	4.11019	3.95339e-05	0.000799188
lcl|NW_019293105.1_mrna_XM_023170217.1_18499	2869.15	0.631539	0.153755	4.10743	4.00091e-05	0.000806809
lcl|NW_019290893.1_mrna_XM_023165135.1_13302	737.165	0.354216	0.0862344	4.10759	3.99804e-05	0.000806809
lcl|NW_019289752.1_mrna_XM_023157603.1_5769	784.519	0.68367	0.166537	4.10521	4.03951e-05	0.000813594
lcl|NW_019291826.1_mrna_XM_023168064.1_16306	976.88	0.284829	0.0694227	4.10282	4.0815e-05	0.000821047
lcl|NW_019292748.1_mrna_XM_023169724.1_18002	761.702	0.462752	0.112901	4.09873	4.1543e-05	0.000832345
lcl|NW_019289612.1_mrna_XM_023156088.1_4239	870.328	0.521912	0.127433	4.09558	4.21112e-05	0.000841104
lcl|NW_019289454.1_mrna_XM_023160328.1_873	391.596	0.378007	0.0922974	4.09554	4.21192e-05	0.000841104
lcl|NW_019289518.1_mrna_XM_023173434.1_2517	3145.81	0.396705	0.0970835	4.08623	4.38442e-05	0.000872372
lcl|NW_019296707.1_mrna_XM_023172669.1_21048	98.4096	0.917837	0.22519	4.07584	4.58487e-05	0.000903729
lcl|NW_019290385.1_mrna_XM_023162639.1_10829	2589.86	0.32887	0.0806887	4.07578	4.586e-05	0.000903729
lcl|NW_019290162.1_mrna_XM_023161201.1_9392	9959.87	0.490282	0.120325	4.07464	4.60846e-05	0.000906717
lcl|NW_019289806.1_mrna_XM_023158042.1_6216	2060.41	0.579375	0.142319	4.07097	4.68171e-05	0.00091709
lcl|NW_019290603.1_mrna_XM_023163803.1_11994	1685.49	0.376384	0.0925078	4.06867	4.72827e-05	0.000924008
lcl|NW_019293103.1_mrna_XM_023170215.1_18497	117.119	0.719319	0.177134	4.06088	4.88886e-05	0.000951995
lcl|NW_019290353.1_mrna_XM_023162502.1_10682	40.0189	1.13152	0.279675	4.04583	5.21376e-05	0.00101286
lcl|NW_019289575.1_mrna_XM_023174624.1_3726	762.423	0.335405	0.0829243	4.04471	5.23889e-05	0.00101654
lcl|NW_019293188.1_mrna_XM_023170323.1_18609	304.717	1.27803	0.316164	4.04231	5.2928e-05	0.00102458
lcl|NW_019289501.1_mrna_XM_023169633.1_1890	22.539	4.76288	1.18007	4.03611	5.43456e-05	0.00104832
lcl|NW_019289500.1_mrna_XM_023169380.1_1860	263.255	0.796587	0.197355	4.03631	5.42996e-05	0.00104832
lcl|NW_019289958.1_mrna_XM_023159634.1_7804	487.564	0.43074	0.106808	4.03286	5.51027e-05	0.00106024
lcl|NW_019289757.1_mrna_XM_023157630.1_5795	289.895	0.365007	0.0905312	4.03183	5.53438e-05	0.00106259
lcl|NW_019289533.1_mrna_XM_023173821.1_2914	223.411	0.504197	0.125105	4.0302	5.57305e-05	0.00106752
lcl|NW_019290470.1_mrna_XM_023163053.1_11238	7.73771	3.09697	0.768496	4.02991	5.57993e-05	0.00106759
lcl|NW_019291130.1_mrna_XM_023166070.1_14256	640.79	0.521349	0.129414	4.02854	5.61232e-05	0.00107165
lcl|NW_019291328.1_mrna_XM_023166716.1_14925	246.069	0.413735	0.102804	4.02449	5.70999e-05	0.00108867
lcl|NW_019289527.1_mrna_XM_023173649.1_2739	443.39	0.753363	0.18743	4.01943	5.83388e-05	0.00110716
lcl|NW_019290453.1_ncrna_XR_002722415.1_11140	43.0039	1.146	0.285331	4.0164	5.90934e-05	0.00112018
lcl|NW_019293967.1_ncrna_XR_002723448.1_19480	46.9237	0.849262	0.211913	4.0076	6.13378e-05	0.00115872
lcl|NW_019290021.1_mrna_XM_023160116.1_8301	246.573	0.470416	0.117448	4.0053	6.19401e-05	0.00116608
lcl|NW_019290385.1_mrna_XM_023162641.1_10826	206.615	0.528162	0.131935	4.00318	6.2496e-05	0.0011752
lcl|NW_019290569.1_ncrna_XR_002722488.1_11746	420.296	0.644809	0.161227	3.99937	6.35103e-05	0.0011929
lcl|NW_019289815.1_mrna_XM_023158185.1_6349	562.942	0.411793	0.102978	3.99883	6.36576e-05	0.00119431
lcl|NW_019289969.1_mrna_XM_023159759.1_7947	414.088	0.450042	0.112609	3.99651	6.42825e-05	0.00120466
lcl|NW_019293347.1_mrna_XM_023170486.1_18772	617.284	0.388252	0.0972496	3.99233	6.54276e-05	0.00122472
lcl|NW_019292040.1_mrna_XM_023168493.1_16751	623.971	0.402713	0.100937	3.98974	6.61462e-05	0.00123676
lcl|NW_019289537.1_mrna_XM_023173920.1_3013	501.954	0.385733	0.0967358	3.98749	6.6777e-05	0.00124714
lcl|NW_019289509.1_mrna_XM_023171682.1_2123	101.611	1.01102	0.253762	3.98412	6.77302e-05	0.0012635
lcl|NW_019290704.1_mrna_XM_023164358.1_12528	14.2178	1.78966	0.450086	3.97625	7.00095e-05	0.00130159
lcl|NW_019289916.1_mrna_XM_023159248.1_7416	864.245	1.2853	0.323442	3.97383	7.07246e-05	0.0013134
lcl|NW_019290282.1_mrna_XM_023162125.1_10299	463.527	0.427367	0.107635	3.97051	7.17192e-05	0.00132737
lcl|NW_019289972.1_mrna_XM_023159801.1_7977	500.517	0.485225	0.122307	3.96727	7.27017e-05	0.00134404
lcl|NW_019292199.1_mrna_XM_023168827.1_17098	788.353	0.279814	0.0705951	3.96365	7.38115e-05	0.00136303
lcl|NW_019289569.1_mrna_XM_023174446.1_3538	15.1185	7.33408	1.85165	3.96085	7.4684e-05	0.00137605
lcl|NW_019289516.1_mrna_XM_023173416.1_2501	38.7606	5.2737	1.33201	3.95922	7.51964e-05	0.00138393
lcl|NW_019292745.1_mrna_XM_023169714.1_17992	96.8705	0.566256	0.143216	3.95386	7.69e-05	0.0014137
lcl|NW_019290647.1_mrna_XM_023164055.1_12222	167.918	0.922912	0.233492	3.95265	7.7291e-05	0.00141772
lcl|NW_019290053.1_mrna_XM_023160367.1_8559	440.912	0.450608	0.113999	3.95275	7.72575e-05	0.00141772
lcl|NW_019291280.1_mrna_XM_023166536.1_14740	325.73	0.48794	0.123457	3.9523	7.74048e-05	0.00141822
lcl|NW_019289716.1_mrna_XM_023157332.1_5500	316.199	0.409494	0.103874	3.94222	8.0732e-05	0.00147262
lcl|NW_019294148.1_mrna_XM_023171330.1_19663	8.68271	2.59226	0.658275	3.93796	8.21775e-05	0.00149401
lcl|NW_019293944.1_mrna_XM_023171133.1_19459	764.609	0.331153	0.0843228	3.92721	8.59368e-05	0.00155719
lcl|NW_019290268.1_mrna_XM_023162022.1_10195	3686.42	0.429543	0.109414	3.92586	8.64189e-05	0.00156248
lcl|NW_019289563.1_miscrna_XR_002723902.1_3419	77.7043	1.47115	0.374862	3.9245	8.69099e-05	0.00156791
lcl|NW_019289541.1_mrna_XM_023174017.1_3102	349.818	0.363971	0.0931564	3.90709	9.34125e-05	0.00167245
lcl|NW_019293208.1_mrna_XM_023170343.1_18635	1692.22	0.299228	0.076586	3.90708	9.34169e-05	0.00167245
lcl|NW_019289850.1_mrna_XM_023158603.1_6766	307.618	0.62481	0.160198	3.90022	9.61034e-05	0.00171494
lcl|NW_019289501.1_mrna_XM_023169801.1_1912	882.398	0.471036	0.120935	3.89494	9.82226e-05	0.0017463
lcl|NW_019291213.1_mrna_XM_023166319.1_14517	84.3891	0.659325	0.169312	3.89416	9.85412e-05	0.00174895
lcl|NW_019292186.1_mrna_XM_023168804.1_17061	1850.42	0.363117	0.0934059	3.88751	0.000101276	0.00178976
lcl|NW_019292377.1_mrna_XM_023169122.1_17395	24506.7	0.613914	0.158018	3.88508	0.000102294	0.00180581
lcl|NW_019295431.1_mrna_XM_023172183.1_20556	827.602	0.323731	0.0833431	3.88431	0.00010262	0.00180768
lcl|NW_019289579.1_mrna_XM_023174701.1_3801	11.5883	6.95045	1.79193	3.87874	0.000104998	0.00184363
lcl|NW_019289834.1_mrna_XM_023158461.1_6620	178.746	0.811502	0.209737	3.86915	0.000109217	0.00191158
lcl|NW_019289428.1_mrna_XM_023174676.1_378	173.028	4.04166	1.04474	3.8686	0.000109463	0.00191386
lcl|NW_019293118.1_mrna_XM_023170228.1_18512	8.23852	4.71465	1.22116	3.86079	0.000113022	0.00196771
lcl|NW_019296636.1_mrna_XM_023172652.1_21030	21.5721	1.2421	0.321854	3.85919	0.000113763	0.0019785
lcl|NW_019289594.1_mrna_XM_023155879.1_4029	239.995	0.670213	0.173711	3.85821	0.000114222	0.0019823
lcl|NW_019289940.1_mrna_XM_023159490.1_7661	1162.7	1.18441	0.307348	3.85366	0.000116363	0.00201733
lcl|NW_019292702.1_mrna_XM_023169659.1_17934	400.224	0.385041	0.100035	3.84906	0.000118574	0.0020535
lcl|NW_019290927.1_mrna_XM_023165280.1_13448	154.187	0.659187	0.171356	3.84688	0.000119632	0.00206528
lcl|NW_019289525.1_mrna_XM_023173598.1_2675	800.319	0.516562	0.134362	3.84456	0.000120768	0.00208271
lcl|NW_019289509.1_mrna_XM_023171693.1_2133	1064.72	0.49814	0.129857	3.83605	0.000125027	0.00214091
lcl|NW_019294473.1_mrna_XM_023171591.1_19941	2242.01	0.314122	0.0819423	3.83346	0.000126355	0.00216091
lcl|NW_019294188.1_mrna_XM_023171357.1_19689	251.162	1.07226	0.280084	3.82837	0.000128997	0.00219923
lcl|NW_019290353.1_mrna_XM_023162503.1_10683	464.261	0.463012	0.121796	3.80155	0.000143796	0.00241398
lcl|NW_019290509.1_mrna_XM_023163252.1_11439	1663.69	0.291787	0.0768594	3.79638	0.000146825	0.00246232
lcl|NW_019291582.1_ncrna_XR_002722914.1_15625	4.70567	4.43667	1.16966	3.79312	0.000148764	0.00248893
lcl|NW_019294754.1_ncrna_XR_002723557.1_20130	229.265	0.589878	0.15552	3.79295	0.000148866	0.00248893
lcl|NW_019289473.1_mrna_XM_023163797.1_1238	356.258	0.299927	0.0791818	3.78783	0.000151967	0.00252535
lcl|NW_019291826.1_mrna_XM_023168065.1_16307	162.161	0.969701	0.256444	3.78134	0.000155988	0.00258433
lcl|NW_019294099.1_mrna_XM_023171288.1_19618	5957.68	0.558019	0.147603	3.78054	0.000156486	0.00258997
lcl|NW_019292325.1_mrna_XM_023169039.1_17304	1043.16	0.532024	0.14089	3.77616	0.000159264	0.00262276
lcl|NW_019290969.1_mrna_XM_023165442.1_13620	187.318	0.477402	0.126452	3.77537	0.000159773	0.0026285
lcl|NW_019316302.1_mrna_XM_023173154.1_21607	398.927	0.265471	0.0704127	3.77022	0.000163103	0.00267791
lcl|NW_019290256.1_mrna_XM_023161889.1_10066	1731	0.449385	0.11924	3.76876	0.000164063	0.002691
lcl|NW_019290910.1_mrna_XM_023165228.1_13399	616.954	0.367512	0.0977674	3.75905	0.000170563	0.00279203
lcl|NW_019289912.1_mrna_XM_023159170.1_7339	169.874	0.596767	0.159004	3.75316	0.000174621	0.00285278
lcl|NW_019289509.1_mrna_XM_023171663.1_2124	385.337	0.717612	0.191707	3.74327	0.000181642	0.00296159
lcl|NW_019290370.1_mrna_XM_023162582.1_10763	293.851	0.351734	0.0940752	3.73886	0.000184857	0.00300506
lcl|NW_019291402.1_mrna_XM_023166946.1_15146	10.5479	1.905	0.510623	3.73073	0.000190926	0.00309759
lcl|NW_019291638.1_mrna_XM_023167516.1_15741	523.117	0.420552	0.112739	3.73032	0.000191234	0.00309954
lcl|NW_019291297.1_mrna_XM_023166633.1_14837	675.514	0.445816	0.119645	3.72616	0.000194421	0.00314809
lcl|NW_019292902.1_ncrna_XR_002723253.1_18205	191.411	0.569343	0.152821	3.72556	0.000194882	0.00315244
lcl|NW_019290817.1_mrna_XM_023164839.1_13009	19.3153	1.68169	0.451521	3.72449	0.000195713	0.00316014
lcl|NW_019289830.1_mrna_XM_023158332.1_6494	483.218	0.279603	0.0750773	3.7242	0.000195934	0.00316014
lcl|NW_019289808.1_mrna_XM_023158081.1_6254	354.58	0.313671	0.0842464	3.72326	0.000196668	0.00316886
lcl|NW_019290652.1_mrna_XM_023164098.1_12275	319.656	0.390914	0.105186	3.71642	0.000202069	0.0032527
lcl|NW_019290462.1_mrna_XM_023162986.1_11172	811.407	0.596219	0.16062	3.712	0.000205632	0.00329713
lcl|NW_019290256.1_mrna_XM_023161800.1_9986	180.629	0.943849	0.254698	3.70575	0.000210763	0.00336954
lcl|NW_019289503.1_mrna_XM_023170282.1_1962	543.063	0.498188	0.134461	3.70508	0.00021132	0.00337517
lcl|NW_019295686.1_mrna_XM_023172303.1_20675	466.968	0.327662	0.0886117	3.69773	0.000217539	0.0034644
lcl|NW_019289589.1_mrna_XM_023155779.1_3933	1489.14	0.615858	0.166735	3.69363	0.000221075	0.00351389
lcl|NW_019289525.1_mrna_XM_023173604.1_2684	274.697	0.932095	0.25261	3.68985	0.000224386	0.00355963
lcl|NW_019290034.1_mrna_XM_023160222.1_8416	1135.32	0.39672	0.107578	3.68775	0.000226243	0.00358564
lcl|NW_019289880.1_mrna_XM_023158841.1_7007	36.0656	1.32675	0.35993	3.68614	0.000227679	0.00360492
lcl|NW_019290251.1_mrna_XM_023161782.1_9961	9.42556	1.69112	0.459117	3.68342	0.000230125	0.00363664
lcl|NW_019291652.1_mrna_XM_023167553.1_15784	23.4259	1.01548	0.275894	3.68069	0.000232608	0.00366531
lcl|NW_019290131.1_mrna_XM_023160969.1_9171	280.84	1.44822	0.393571	3.6797	0.000233511	0.00367335
lcl|NW_019290086.1_ncrna_XR_002722176.1_8778	86.7739	0.556163	0.151378	3.67401	0.000238772	0.00374483
lcl|NW_019289666.1_mrna_XM_023156794.1_4948	239.75	0.424373	0.115922	3.66085	0.000251376	0.0039309
lcl|NW_019290731.1_mrna_XM_023164467.1_12636	359.206	0.557356	0.152763	3.64849	0.000263784	0.0041015
lcl|NW_019290782.1_mrna_XM_023164679.1_12848	1069.08	0.268271	0.0737416	3.63799	0.000274774	0.00424428
lcl|NW_019289916.1_mrna_XM_023159247.1_7417	542.437	0.414299	0.114135	3.62992	0.000283511	0.00436692
lcl|NW_019293096.1_mrna_XM_023170201.1_18482	696.559	0.305742	0.0842772	3.62782	0.000285829	0.0043985
lcl|NW_019291405.1_ncrna_XR_002722847.1_15154	483.095	0.631589	0.174342	3.62271	0.000291535	0.00447375
lcl|NW_019290993.1_mrna_XM_023165532.1_13712	3928.69	0.410571	0.11335	3.62214	0.00029218	0.00447945
lcl|NW_019291774.1_mrna_XM_023167875.1_16120	297.398	0.456198	0.126138	3.61666	0.000298428	0.00455823
lcl|NW_019290182.1_mrna_XM_023161348.1_9535	2428.56	0.266621	0.0737465	3.61537	0.000299915	0.0045767
lcl|NW_019294831.1_miscrna_XR_002723568.1_20203	47.4976	8.98481	2.48614	3.61396	0.000301552	0.00459315
lcl|NW_019289995.1_mrna_XM_023159948.1_8119	83.4248	0.731147	0.20272	3.60669	0.000310133	0.00470206
lcl|NW_019289593.1_mrna_XM_023155827.1_3976	571.16	0.30667	0.085048	3.60585	0.000311135	0.0047129
lcl|NW_019289618.1_mrna_XM_023156175.1_4319	818.395	0.689747	0.191436	3.60302	0.000314546	0.00475143
lcl|NW_019295868.1_mrna_XM_023172383.1_20755	678.69	0.32907	0.0914639	3.59781	0.000320907	0.00483419
lcl|NW_019289880.1_mrna_XM_023158870.1_7039	3452.14	0.919998	0.256505	3.58666	0.000334938	0.00504095
lcl|NW_019290470.1_mrna_XM_023163049.1_11236	430.97	0.408873	0.114135	3.58238	0.000340483	0.00510569
lcl|NW_019291411.1_mrna_XM_023166990.1_15190	170.502	0.546285	0.152641	3.5789	0.000345048	0.00516002
lcl|NW_019289928.1_mrna_XM_023159367.1_7554	287.079	0.420172	0.117528	3.57508	0.000350127	0.00522647
lcl|NW_019289436.1_mrna_XM_023156630.1_488	333.009	0.258841	0.0725189	3.56929	0.000357949	0.00531907
lcl|NW_019290787.1_mrna_XM_023164696.1_12866	261.98	0.746515	0.209169	3.56895	0.000358413	0.00532115
lcl|NW_019290349.1_mrna_XM_023162480.1_10656	306.297	0.423156	0.118661	3.56608	0.000362358	0.00537487
lcl|NW_019291222.1_mrna_XM_023166390.1_14582	729.668	0.356665	0.100062	3.56445	0.000364618	0.00539864
lcl|NW_019316302.1_mrna_XM_023173188.1_21641	890.401	0.388772	0.109093	3.56367	0.000365708	0.00540018
lcl|NW_019292707.1_mrna_XM_023169676.1_17949	33.8727	1.20359	0.338038	3.56051	0.000370129	0.00545567
lcl|NW_019292186.1_mrna_XM_023168803.1_17058	68.6918	0.724827	0.203657	3.55905	0.000372193	0.00547627
lcl|NW_019289569.1_mrna_XM_023174437.1_3556	746.02	0.253226	0.0711956	3.55676	0.000375454	0.00551506
lcl|NW_019293968.1_mrna_XM_023171155.1_19482	144.918	0.457773	0.128859	3.5525	0.00038159	0.00558951
lcl|NW_019290762.1_mrna_XM_023164596.1_12767	254.289	0.824359	0.232431	3.54669	0.000390109	0.00570413
lcl|NW_019290109.1_mrna_XM_023160786.1_8982	413.785	1.94292	0.548712	3.54088	0.000398793	0.00582075
lcl|NW_019298685.1_mrna_XM_023172966.1_21366	51.3316	0.886497	0.25053	3.53849	0.000402427	0.00586858
lcl|NW_019291019.1_mrna_XM_023165640.1_13827	382.477	0.441619	0.124822	3.538	0.000403176	0.00587429
lcl|NW_019289611.1_mrna_XM_023156071.1_4221	6.54383	6.12549	1.73215	3.53635	0.000405692	0.00589527
lcl|NW_019291167.1_mrna_XM_023166181.1_14360	180.28	0.377106	0.106669	3.53528	0.00040734	0.00591399
lcl|NW_019289847.1_mrna_XM_023158585.1_6746	744.138	0.335186	0.0948409	3.53419	0.000409021	0.00593315
lcl|NW_019289810.1_mrna_XM_023158127.1_6283	44.4887	0.802882	0.227234	3.53328	0.000410436	0.00594319
lcl|NW_019292087.1_mrna_XM_023168623.1_16872	678.248	0.430688	0.121958	3.53144	0.000413303	0.00597418
lcl|NW_019296944.1_mrna_XM_023172746.1_21125	403.098	0.298584	0.0845491	3.53149	0.000413223	0.00597418
lcl|NW_019291831.1_mrna_XM_023168073.1_16317	382.339	0.487149	0.137994	3.53021	0.000415229	0.00599674
lcl|NW_019296621.1_mrna_XM_023172647.1_21025	265.892	0.36167	0.102662	3.52293	0.000426811	0.00614779
lcl|NW_019290103.1_mrna_XM_023160726.1_8921	532.747	0.319514	0.0907678	3.52013	0.000431338	0.00619672
lcl|NW_019289881.1_mrna_XM_023158919.1_7090	567.624	0.419216	0.119258	3.5152	0.000439431	0.00630747
lcl|NW_019289699.1_mrna_XM_023157156.1_5322	1648.69	0.376247	0.107294	3.5067	0.000453705	0.0064736
lcl|NW_019292035.1_mrna_XM_023168480.1_16740	18.1284	2.43153	0.693801	3.50465	0.00045721	0.00651712
lcl|NW_019291292.1_mrna_XM_023166607.1_14810	244.981	0.328284	0.0936865	3.50407	0.000458207	0.00652562
lcl|NW_019290214.1_mrna_XM_023161524.1_9708	1049.52	0.252863	0.0721673	3.50384	0.0004586	0.00652562
lcl|NW_019289611.1_mrna_XM_023156063.1_4214	1136.18	0.497787	0.142487	3.49356	0.000476632	0.00674689
lcl|NW_019289501.1_mrna_XM_023170025.1_1930	4404.12	0.468091	0.134198	3.48805	0.000486554	0.00686987
lcl|NW_019291663.1_mrna_XM_023167598.1_15820	1067.89	0.410124	0.117576	3.48816	0.000486355	0.00686987
lcl|NW_019291115.1_mrna_XM_023165972.1_14157	274.641	0.762364	0.218631	3.487	0.000488477	0.00688518
lcl|NW_019291927.1_mrna_XM_023168268.1_16510	175.982	0.381125	0.109379	3.48445	0.000493142	0.00693903
lcl|NW_019289851.1_mrna_XM_023158618.1_6782	25.9149	1.22414	0.351766	3.48	0.000501417	0.00704944
lcl|NW_019294834.1_mrna_XM_023171848.1_20214	248.248	0.76974	0.221387	3.47689	0.00050726	0.00711332
lcl|NW_019289595.1_mrna_XM_023155912.1_4062	36.1328	8.59221	2.47155	3.47645	0.000508098	0.00711479
lcl|NW_019290222.1_mrna_XM_023161546.1_9732	190.976	0.544441	0.156611	3.47638	0.00050823	0.00711479
lcl|NW_019291217.1_mrna_XM_023166339.1_14539	134.521	0.588794	0.169385	3.47607	0.000508823	0.00711702
lcl|NW_019292199.1_mrna_XM_023168831.1_17096	144.297	0.682355	0.196557	3.47154	0.000517474	0.0072196
lcl|NW_019289501.1_mrna_XM_023169847.1_1918	1793.12	0.381407	0.109976	3.46809	0.000524169	0.00730679
lcl|NW_019289450.1_mrna_XM_023159564.1_798	1126.32	0.398449	0.115018	3.46424	0.000531738	0.00739976
lcl|NW_019289444.1_mrna_XM_023157926.1_632	135.21	0.560086	0.161851	3.46051	0.00053915	0.00748389
lcl|NW_019289607.1_mrna_XM_023156020.1_4160	1826.68	0.271665	0.0785029	3.46057	0.000539038	0.00748389
lcl|NW_019291814.1_mrna_XM_023168037.1_16276	131.166	0.593987	0.171662	3.46021	0.000539749	0.00748589
lcl|NW_019290226.1_mrna_XM_023161603.1_9795	2240.38	0.291864	0.0843593	3.45977	0.000540629	0.00749177
lcl|NW_019290772.1_mrna_XM_023164642.1_12813	1408.54	0.311884	0.090221	3.45689	0.000546443	0.00755323
lcl|NW_019289834.1_mrna_XM_023158472.1_6633	155.95	0.700791	0.203079	3.45083	0.000558874	0.00770562
lcl|NW_019290625.1_mrna_XM_023163921.1_12107	119.469	0.494085	0.143357	3.44653	0.000567833	0.00780296
lcl|NW_019291025.1_ncrna_XR_002722694.1_13850	153.328	0.69051	0.200542	3.44323	0.00057482	0.00787921
lcl|NW_019292360.1_mrna_XM_023169098.1_17364	120.751	0.515221	0.149972	3.43546	0.000591557	0.00808166
lcl|NW_019289552.1_mrna_XM_023174189.1_3286	1557.21	0.303042	0.0882998	3.43197	0.000599222	0.00816602
lcl|NW_019292082.1_mrna_XM_023168607.1_16863	7.39926	6.30367	1.8398	3.42627	0.000611925	0.00829785
lcl|NW_019290162.1_mrna_XM_023161205.1_9393	44172.6	0.520267	0.152025	3.42224	0.000621076	0.00839447
lcl|NW_019289638.1_ncrna_XR_002721719.1_4567	31.9579	1.20958	0.353534	3.4214	0.000622998	0.00839949
lcl|NW_019289653.1_mrna_XM_023156610.1_4760	1378.39	0.377243	0.110276	3.42091	0.00062413	0.00840785
lcl|NW_019290379.1_mrna_XM_023162622.1_10802	293.084	0.426773	0.12499	3.41445	0.000639098	0.00858135
lcl|NW_019289445.1_mrna_XM_023158408.1_678	115.197	1.06986	0.314101	3.40611	0.000658956	0.00884077
lcl|NW_019289518.1_mrna_XM_023173430.1_2514	536.49	0.463352	0.136069	3.40528	0.000660965	0.00886049
lcl|NW_019289515.1_mrna_XM_023173274.1_2347	15.9485	2.04599	0.60091	3.40482	0.000662078	0.00886095
lcl|NW_019289566.1_mrna_XM_023174366.1_3468	118.359	10.3024	3.02647	3.40411	0.000663805	0.00887684
lcl|NW_019290403.1_mrna_XM_023162718.1_10905	1965.77	0.493501	0.14499	3.4037	0.0006648	0.00888292
lcl|NW_019291755.1_mrna_XM_023167806.1_16047	7384.29	0.559507	0.164408	3.40316	0.000666116	0.00888606
lcl|NW_019291517.1_mrna_XM_023167269.1_15479	297.064	0.617247	0.181438	3.40196	0.000669036	0.00891776
lcl|NW_019289818.1_mrna_XM_023158213.1_6375	259.525	0.343296	0.100922	3.40159	0.000669961	0.00892286
lcl|NW_019289417.1_mrna_XM_023155817.1_36	968.076	0.276195	0.081234	3.4	0.000673863	0.00896756
lcl|NW_019292056.1_mrna_XM_023168543.1_16802	362.461	0.365121	0.107525	3.3957	0.000684538	0.00908755
lcl|NW_019289445.1_mrna_XM_023158334.1_671	270.521	0.470284	0.138557	3.39416	0.000688393	0.00913135
lcl|NW_019289695.1_mrna_XM_023157090.1_5282	27.2401	1.42049	0.418992	3.39025	0.000698291	0.00924026
lcl|NW_019293579.1_mrna_XM_023170787.1_19032	1141.03	0.529015	0.156192	3.38696	0.000706728	0.00934439
lcl|NW_019291691.1_mrna_XM_023167687.1_15920	24.8528	1.08545	0.320763	3.38396	0.000714481	0.00941659
lcl|NW_019290258.1_mrna_XM_023161930.1_10110	293.074	0.409103	0.121076	3.3789	0.000727757	0.00957404
lcl|NW_019291586.1_mrna_XM_023167413.1_15638	24.2505	1.04159	0.308495	3.37638	0.000734475	0.00964916
lcl|NW_019293275.1_mrna_XM_023170419.1_18710	491.268	0.287505	0.0851805	3.37524	0.000737511	0.00967358
lcl|NW_019290594.1_ncrna_XR_002722507.1_11951	36.8327	1.79689	0.532485	3.37453	0.000739415	0.00968969
lcl|NW_019291665.1_mrna_XM_023167612.1_15843	419.762	0.594322	0.176158	3.3738	0.000741371	0.00968969
lcl|NW_019289777.1_mrna_XM_023157756.1_5946	558.562	0.592923	0.175781	3.37308	0.000743332	0.00968969
lcl|NW_019290080.1_mrna_XM_023160544.1_8741	205.469	0.45979	0.136291	3.37359	0.000741935	0.00968969
lcl|NW_019290649.1_mrna_XM_023164075.1_12252	415.317	0.353829	0.104886	3.37345	0.000742337	0.00968969
lcl|NW_019290444.1_mrna_XM_023162901.1_11085	31.4271	8.38831	2.48876	3.37048	0.000750366	0.00976426
lcl|NW_019289815.1_mrna_XM_023158186.1_6351	168.105	1.07867	0.320299	3.36769	0.00075801	0.00984813
lcl|NW_019289928.1_mrna_XM_023159375.1_7537	693.178	0.393459	0.116905	3.36562	0.000763725	0.00990673
lcl|NW_019294469.1_mrna_XM_023171587.1_19937	43.9456	0.669489	0.199427	3.35707	0.000787726	0.0101539
lcl|NW_019289467.1_mrna_XM_023163039.1_1155	465.84	0.454655	0.135617	3.35249	0.000800882	0.0102912
lcl|NW_019291497.1_mrna_XM_023167221.1_15427	111.388	0.535216	0.159768	3.34996	0.00080823	0.0103493
lcl|NW_019290244.1_mrna_XM_023161734.1_9918	338.626	0.310866	0.0928522	3.34796	0.000814084	0.0104039
lcl|NW_019289664.1_mrna_XM_023156762.1_4912	605.396	0.270392	0.0807613	3.34804	0.000813851	0.0104039
lcl|NW_019291811.1_mrna_XM_023168013.1_16259	186.838	0.68155	0.203903	3.34252	0.000830213	0.010569
lcl|NW_019291221.1_mrna_XM_023166378.1_14577	596.145	1.22963	0.368555	3.33636	0.000848817	0.0107641
lcl|NW_019293545.1_mrna_XM_023170700.1_18997	131.682	0.574511	0.172279	3.33476	0.000853721	0.010818
lcl|NW_019289547.1_mrna_XM_023174098.1_3212	23.2459	1.20228	0.36077	3.33254	0.000860573	0.010888
lcl|NW_019290268.1_mrna_XM_023162027.1_10201	30.9803	8.36737	2.51143	3.33172	0.000863119	0.0109118
lcl|NW_019290082.1_mrna_XM_023160562.1_8758	5696.3	0.992364	0.298353	3.32614	0.000880569	0.0110898
lcl|NW_019289954.1_mrna_XM_023159591.1_7748	399.375	0.259853	0.0781306	3.32587	0.000881417	0.011092
lcl|NW_019291389.1_mrna_XM_023166915.1_15116	706.882	0.353449	0.106351	3.32342	0.00088922	0.0111816
lcl|NW_019289935.1_mrna_XM_023159473.1_7641	241.284	0.375521	0.113035	3.32215	0.000893276	0.0112154
lcl|NW_019289796.1_mrna_XM_023157970.1_6136	528.698	0.358161	0.107808	3.32222	0.000893058	0.0112154
lcl|NW_019289981.1_mrna_XM_023159876.1_8052	12228	0.384005	0.11565	3.32042	0.000898835	0.0112647
lcl|NW_019291804.1_mrna_XM_023167997.1_16241	95.6615	0.64158	0.19329	3.31927	0.000902546	0.0112953
lcl|NW_019289823.1_mrna_XM_023158240.1_6402	329.712	0.376024	0.113464	3.31403	0.000919614	0.0114673
lcl|NW_019289448.1_mrna_XM_023158927.1_738	238.913	0.512144	0.154798	3.30846	0.000938098	0.0116624
lcl|NW_019291058.1_mrna_XM_023165817.1_13994	86.6428	0.54203	0.164002	3.30503	0.000949663	0.0117883
lcl|NW_019291287.1_mrna_XM_023166581.1_14780	640.959	0.256914	0.0777548	3.30416	0.00095262	0.0118072
lcl|NW_019289795.1_mrna_XM_023157938.1_6112	139.789	1.47051	0.445423	3.30138	0.000962115	0.0118979
lcl|NW_019289593.1_mrna_XM_023155860.1_4017	427.343	0.341359	0.103487	3.29857	0.000971781	0.0119994
lcl|NW_019293524.1_mrna_XM_023170683.1_18977	721.877	0.355642	0.10802	3.29237	0.000993463	0.0122304
lcl|NW_019289516.1_mrna_XM_023173361.1_2439	5072.09	0.616186	0.187508	3.28619	0.00101554	0.0124277
lcl|NW_019290605.1_mrna_XM_023163831.1_12021	180.904	0.432147	0.131569	3.28456	0.00102142	0.0124811
lcl|NW_019292839.1_mrna_XM_023169841.1_18115	227.723	0.410685	0.125187	3.28056	0.00103599	0.0126216
lcl|NW_019290847.1_mrna_XM_023164950.1_13120	168.669	0.928606	0.283375	3.27695	0.00104936	0.0127467
lcl|NW_019289653.1_mrna_XM_023156597.1_4762	420.196	0.43628	0.133131	3.27708	0.00104886	0.0127467
lcl|NW_019290426.1_mrna_XM_023162801.1_10990	163.081	2.31878	0.708906	3.27093	0.00107195	0.0129826
lcl|NW_019290019.1_mrna_XM_023160093.1_8282	614.713	0.455121	0.139594	3.26032	0.00111285	0.0133892
lcl|NW_019291101.1_mrna_XM_023165937.1_14122	422.634	0.393617	0.120801	3.2584	0.00112042	0.0134605
lcl|NW_019289589.1_mrna_XM_023155773.1_3924	51.2831	0.932771	0.286402	3.25686	0.00112652	0.013524
lcl|NW_019289850.1_mrna_XM_023158610.1_6775	928.104	0.477574	0.146854	3.25203	0.00114583	0.0137257
lcl|NW_019290570.1_mrna_XM_023163590.1_11781	47.0716	0.71887	0.221246	3.24919	0.00115735	0.0138536
lcl|NW_019293701.1_miscrna_XR_002723403.1_19217	551.275	0.565155	0.173994	3.24813	0.00116166	0.013885
lcl|NW_019294181.1_mrna_XM_023171347.1_19680	277.709	0.787124	0.242581	3.24479	0.00117537	0.0140285
lcl|NW_019291208.1_mrna_XM_023166296.1_14489	126.149	0.477425	0.147304	3.24109	0.00119072	0.0141713
lcl|NW_019290569.1_mrna_XM_023163562.1_11750	43.9979	0.94371	0.291475	3.2377	0.00120497	0.0143149
lcl|NW_019292218.1_mrna_XM_023168875.1_17137	277.552	0.411397	0.127178	3.23481	0.00121722	0.0144232
lcl|NW_019291007.1_mrna_XM_023165606.1_13785	260.962	0.321604	0.0994622	3.23343	0.00122315	0.014483
lcl|NW_019291220.1_mrna_XM_023166374.1_14574	392.744	0.734415	0.227333	3.23057	0.00123544	0.014618
lcl|NW_019289444.1_mrna_XM_023158112.1_649	270.253	0.50038	0.1551	3.22618	0.00125453	0.0148013
lcl|NW_019289541.1_mrna_XM_023174019.1_3106	71827.3	0.736188	0.2286	3.22042	0.00128004	0.0150375
lcl|NW_019316302.1_mrna_XM_023173189.1_21642	497.646	0.575347	0.178745	3.21881	0.00128725	0.0150791
lcl|NW_019289859.1_mrna_XM_023158687.1_6851	72.9815	0.653916	0.203708	3.21006	0.00132708	0.0154794
lcl|NW_019294458.1_mrna_XM_023171574.1_19929	2485.69	0.385397	0.120221	3.20574	0.00134714	0.0156912
lcl|NW_019290634.1_mrna_XM_023163958.1_12142	494.657	0.478503	0.149442	3.20192	0.00136513	0.015867
lcl|NW_019289617.1_mrna_XM_023156138.1_4283	263.383	0.380892	0.119329	3.19194	0.00141319	0.016366
lcl|NW_019290903.1_mrna_XM_023165196.1_13360	26.7308	8.15793	2.5606	3.18594	0.00144282	0.0166289
lcl|NW_019289568.1_mrna_XM_023174427.1_3522	3222.02	0.269783	0.0847599	3.18291	0.00145805	0.0167926
lcl|NW_019290953.1_mrna_XM_023165394.1_13571	1360.46	0.841164	0.2644	3.18141	0.00146561	0.0168678
lcl|NW_019291222.1_mrna_XM_023166387.1_14583	159.581	0.688771	0.216619	3.17964	0.00147456	0.0169353
lcl|NW_019290499.1_mrna_XM_023163209.1_11399	23.1779	7.95134	2.5061	3.1728	0.00150977	0.0172673
lcl|NW_019291222.1_mrna_XM_023166384.1_14585	451.006	0.251655	0.0793319	3.17218	0.00151301	0.0172923
lcl|NW_019290590.1_mrna_XM_023163707.1_11898	170.84	0.845515	0.266605	3.17141	0.001517	0.0173258
lcl|NW_019316302.1_mrna_XM_023173218.1_21582	622.836	0.301298	0.0950492	3.16992	0.00152481	0.0173909
lcl|NW_019289924.1_mrna_XM_023159337.1_7505	151.272	0.400678	0.126529	3.1667	0.0015418	0.0175481
lcl|NW_019292377.1_mrna_XM_023169125.1_17397	77645.5	0.52496	0.165829	3.16568	0.00154723	0.0175856
lcl|NW_019291284.1_mrna_XM_023166573.1_14766	744.712	0.314488	0.0995649	3.15862	0.00158515	0.0179241
lcl|NW_019294640.1_ncrna_XR_002723541.1_20052	4092.98	0.558097	0.176718	3.15813	0.00158787	0.0179358
lcl|NW_019290198.1_mrna_XM_023161452.1_9633	135915	0.478442	0.151803	3.15173	0.00162308	0.0182426
lcl|NW_019289852.1_ncrna_XR_002721964.1_6812	4.31143	5.52545	1.75364	3.15085	0.00162794	0.0182504
lcl|NW_019291369.1_mrna_XM_023166852.1_15052	224.243	0.410362	0.130232	3.151	0.00162711	0.0182504
lcl|NW_019292409.1_mrna_XM_023169164.1_17439	8880.42	0.252821	0.0802295	3.15122	0.00162591	0.0182504
lcl|NW_019289569.1_mrna_XM_023174496.1_3594	1664.89	0.496967	0.157864	3.14806	0.00164357	0.018388
lcl|NW_019289462.1_mrna_XM_023161523.1_989	2575.69	0.343015	0.109079	3.14465	0.00166288	0.0185536
lcl|NW_019289516.1_ncrna_XR_002723799.1_2466	12.5298	1.4238	0.452975	3.14321	0.00167104	0.018597
lcl|NW_019295469.1_mrna_XM_023172205.1_20578	149.479	0.781611	0.248631	3.14365	0.00166854	0.018597
lcl|NW_019289544.1_ncrna_XR_002723857.1_3124	1031.46	0.272969	0.0868451	3.14317	0.00167129	0.018597
lcl|NW_019289501.1_mrna_XM_023169598.1_1884	170.385	1.00893	0.321194	3.14118	0.00168269	0.0186858
lcl|NW_019289465.1_mrna_XM_023162315.1_1089	672.149	0.41542	0.132788	3.12845	0.00175732	0.0193766
lcl|NW_019289509.1_mrna_XM_023171774.1_2143	112.686	0.683806	0.218843	3.12464	0.00178025	0.0196102
lcl|NW_019291291.1_mrna_XM_023166601.1_14804	297.751	0.316122	0.10123	3.1228	0.0017914	0.0197067
lcl|NW_019295242.1_mrna_XM_023172074.1_20443	914.606	0.447238	0.143268	3.12169	0.00179814	0.0197587
lcl|NW_019294400.1_mrna_XM_023171542.1_19876	407.693	0.413216	0.132372	3.12163	0.00179854	0.0197587
lcl|NW_019289872.1_mrna_XM_023158777.1_6945	671.289	0.446376	0.143135	3.11856	0.00181736	0.0199254
lcl|NW_019290619.1_mrna_XM_023163891.1_12070	327.031	0.611226	0.196089	3.11708	0.00182653	0.0199993
lcl|NW_019290427.1_mrna_XM_023162815.1_11005	39.1413	1.79943	0.577843	3.11405	0.00184537	0.0201922
lcl|NW_019289653.1_mrna_XM_023156618.1_4769	701.861	0.306682	0.0985975	3.11045	0.00186803	0.020413
lcl|NW_019289662.1_mrna_XM_023156711.1_4866	12706.2	0.429531	0.138185	3.10837	0.0018812	0.0205296
lcl|NW_019289533.1_mrna_XM_023173813.1_2903	1104.99	0.305193	0.0983171	3.10418	0.0019081	0.0207955
lcl|NW_019290256.1_mrna_XM_023161876.1_10056	45.3369	0.739713	0.23834	3.10361	0.00191174	0.0208214
lcl|NW_019293379.1_mrna_XM_023170509.1_18802	81.8201	0.507271	0.16352	3.10219	0.00192097	0.0208942
lcl|NW_019290119.1_mrna_XM_023160890.1_9079	46.6455	0.913026	0.294552	3.09971	0.0019371	0.0210002
lcl|NW_019289653.1_mrna_XM_023156622.1_4773	1321.19	0.338168	0.109127	3.09885	0.00194276	0.0210337
lcl|NW_019292376.1_mrna_XM_023169120.1_17390	2515.59	0.323476	0.104394	3.09861	0.0019443	0.0210366
lcl|NW_019289864.1_mrna_XM_023158729.1_6891	375.717	0.412192	0.13321	3.0943	0.00197279	0.0213168
lcl|NW_019291809.1_mrna_XM_023168004.1_16251	251.835	0.374093	0.12102	3.09117	0.0019937	0.0215003
lcl|NW_019289575.1_mrna_XM_023174620.1_3732	304.702	0.530847	0.17212	3.08416	0.00204128	0.0219415
lcl|NW_019291359.1_mrna_XM_023166823.1_15027	417.108	0.351792	0.114175	3.08115	0.00206203	0.0220851
lcl|NW_019294396.1_mrna_XM_023171521.1_19864	2188.72	0.389564	0.126472	3.08024	0.00206834	0.022131
lcl|NW_019289482.1_mrna_XM_023165583.1_1435	24.824	0.952889	0.309762	3.0762	0.00209656	0.0224184
lcl|NW_019289429.1_mrna_XM_023155818.1_403	250.395	0.429213	0.139554	3.07561	0.00210075	0.0224196
lcl|NW_019291374.1_mrna_XM_023166873.1_15079	279.52	0.336615	0.109483	3.07459	0.00210793	0.0224669
lcl|NW_019289509.1_ncrna_XR_002723479.1_2091	53.9772	1.86982	0.608447	3.07311	0.00211839	0.022549
lcl|NW_019289595.1_mrna_XM_023155905.1_4054	2944	0.283463	0.092234	3.0733	0.00211703	0.022549
lcl|NW_019289533.1_mrna_XM_023173832.1_2925	129.71	1.00085	0.325833	3.07165	0.00212877	0.0226449
lcl|NW_019290018.1_mrna_XM_023160083.1_8266	349.462	0.287933	0.0937628	3.07087	0.00213435	0.0226896
lcl|NW_019290003.1_mrna_XM_023159991.1_8170	131.342	0.871837	0.283935	3.07055	0.00213665	0.0226993
lcl|NW_019289697.1_mrna_XM_023157123.1_5290	6.07971	1.97282	0.642961	3.06833	0.00215258	0.0228243
lcl|NW_019289958.1_mrna_XM_023159630.1_7801	4936.88	1.20476	0.393658	3.06041	0.00221031	0.0233311
lcl|NW_019294458.1_mrna_XM_023171580.1_19930	117.667	0.690443	0.225755	3.05836	0.00222549	0.0234762
lcl|NW_019290224.1_mrna_XM_023161560.1_9748	19.3678	7.69147	2.51513	3.05808	0.00222763	0.0234837
lcl|NW_019293029.1_mrna_XM_023170096.1_18379	274.963	0.410217	0.13427	3.05517	0.0022493	0.0236869
lcl|NW_019289530.1_mrna_XM_023173706.1_2791	1108.15	0.269198	0.088187	3.05258	0.00226886	0.0238266
lcl|NW_019290078.1_mrna_XM_023160534.1_8729	251.895	0.38042	0.124784	3.04863	0.00229887	0.0240496
lcl|NW_019289880.1_mrna_XM_023158883.1_7058	16.3223	1.61459	0.529879	3.0471	0.00231062	0.0241572
lcl|NW_019294099.1_mrna_XM_023171289.1_19619	488.765	0.308767	0.101368	3.046	0.00231909	0.0242126
lcl|NW_019289830.1_mrna_XM_023158357.1_6523	952.71	0.366176	0.120297	3.04394	0.00233505	0.0243198
lcl|NW_019289448.1_mrna_XM_023159041.1_739	39.9756	0.817571	0.269043	3.03881	0.00237516	0.0247219
lcl|NW_019289946.1_mrna_XM_023159542.1_7709	87.0974	0.771707	0.25401	3.0381	0.00238074	0.0247642
lcl|NW_019289842.1_mrna_XM_023158546.1_6706	276.117	0.492519	0.162291	3.0348	0.00240698	0.0249898
lcl|NW_019298557.1_mrna_XM_023172945.1_21349	69.9037	0.57292	0.189022	3.03097	0.00243772	0.025261
lcl|NW_019292144.1_mrna_XM_023168726.1_16978	1185.24	0.35523	0.117237	3.03001	0.00244547	0.0253253
lcl|NW_019291214.1_mrna_XM_023166325.1_14523	81.1951	0.461651	0.152632	3.0246	0.00248966	0.025702
lcl|NW_019290566.1_ncrna_XR_002722485.1_11730	291.086	0.436458	0.144451	3.0215	0.00251524	0.0259335
lcl|NW_019289525.1_mrna_XM_023173599.1_2679	1040.32	0.279236	0.0924505	3.02038	0.00252458	0.0260135
lcl|NW_019293848.1_mrna_XM_023171044.1_19369	18.389	7.6155	2.52255	3.01897	0.00253632	0.0261181
lcl|NW_019290353.1_mrna_XM_023162498.1_10676	33.0611	1.18754	0.393532	3.01764	0.00254755	0.0262172
lcl|NW_019290185.1_mrna_XM_023161365.1_9553	66.7776	0.725326	0.240902	3.01087	0.00260502	0.026725
lcl|NW_019289959.1_mrna_XM_023159660.1_7830	17.9948	7.58462	2.52118	3.00836	0.00262661	0.0268795
lcl|NW_019289662.1_mrna_XM_023156704.1_4856	1307.23	0.475025	0.157955	3.00735	0.00263538	0.0269356
lcl|NW_019293983.1_mrna_XM_023171178.1_19504	243.027	0.321572	0.106943	3.00694	0.00263892	0.0269551
lcl|NW_019290482.1_mrna_XM_023163098.1_11290	657.434	0.30365	0.101028	3.00561	0.00265051	0.0270566
lcl|NW_019291423.1_mrna_XM_023167039.1_15233	192.419	0.442675	0.147329	3.00467	0.00265872	0.0271067
lcl|NW_019289654.1_mrna_XM_023156629.1_4782	1796.41	0.283223	0.0944088	2.99997	0.00270008	0.0274264
lcl|NW_019289686.1_mrna_XM_023156956.1_5133	66556.9	0.462734	0.154881	2.98768	0.00281099	0.0284337
lcl|NW_019297491.1_mrna_XM_023172836.1_21221	29.204	1.32164	0.442663	2.98567	0.0028296	0.0285829
lcl|NW_019290149.1_mrna_XM_023161145.1_9336	315.178	0.376657	0.126181	2.98506	0.00283525	0.0286153
lcl|NW_019289482.1_mrna_XM_023165868.1_1470	568.152	0.358381	0.120063	2.98495	0.00283628	0.0286153
lcl|NW_019289749.1_mrna_XM_023157590.1_5754	210.447	1.20545	0.403957	2.98411	0.00284409	0.0286764
lcl|NW_019290591.1_mrna_XM_023163726.1_11922	76.2923	0.838032	0.280954	2.98281	0.00285615	0.0287804
lcl|NW_019291032.1_mrna_XM_023165699.1_13888	532.368	0.258723	0.0867731	2.98161	0.00286741	0.0288456
lcl|NW_019289961.1_mrna_XM_023159667.1_7839	382.756	0.3261	0.109484	2.97851	0.00289651	0.0290801
lcl|NW_019295029.1_ncrna_XR_002723591.1_20327	198.445	0.453219	0.152416	2.97356	0.00294364	0.0294992
lcl|NW_019293320.1_mrna_XM_023170453.1_18743	1888.73	0.303997	0.102297	2.9717	0.00296156	0.0296607
lcl|NW_019291419.1_mrna_XM_023167018.1_15226	476.38	0.308982	0.10403	2.97011	0.0029769	0.0297291
lcl|NW_019290589.1_mrna_XM_023163702.1_11894	639.197	1.28866	0.434008	2.9692	0.00298578	0.0297763
lcl|NW_019291127.1_mrna_XM_023166050.1_14239	323.896	0.670524	0.225822	2.96926	0.00298522	0.0297763
lcl|NW_019289834.1_mrna_XM_023158463.1_6623	199.227	0.345429	0.116371	2.96834	0.00299411	0.0298413
lcl|NW_019289968.1_mrna_XM_023159727.1_7899	117.457	0.498314	0.167888	2.96813	0.0029962	0.029844
lcl|NW_019291021.1_mrna_XM_023165653.1_13830	27182.1	0.589141	0.19854	2.96737	0.00300361	0.0298996
lcl|NW_019295174.1_mrna_XM_023172040.1_20413	28.3974	0.790656	0.26648	2.96704	0.00300685	0.0299001
lcl|NW_019290935.1_mrna_XM_023165324.1_13493	259.887	0.559306	0.188541	2.96649	0.00301218	0.0299306
lcl|NW_019291631.1_mrna_XM_023167498.1_15724	197.788	0.789714	0.266253	2.96603	0.00301675	0.0299579
lcl|NW_019289850.1_mrna_XM_023158608.1_6771	44.7269	0.601167	0.203109	2.95982	0.00307821	0.0304762
lcl|NW_019299885.1_mrna_XM_023173040.1_21450	16.9599	1.0692	0.361479	2.95786	0.00309778	0.0306339
lcl|NW_019292173.1_mrna_XM_023168781.1_17037	77.5438	0.504209	0.170464	2.95786	0.00309787	0.0306339
lcl|NW_019291141.1_mrna_XM_023166109.1_14298	313.376	0.325545	0.110136	2.95584	0.00311818	0.0307976
lcl|NW_019290259.1_mrna_XM_023161952.1_10125	24.5374	4.43109	1.49971	2.95464	0.00313036	0.0308808
lcl|NW_019289881.1_mrna_XM_023158931.1_7102	613.433	0.303656	0.102826	2.95309	0.00314606	0.0309799
lcl|NW_019295186.1_mrna_XM_023172047.1_20419	163.634	0.343921	0.116503	2.95204	0.00315685	0.0310676
lcl|NW_019292116.1_mrna_XM_023168674.1_16929	341401	0.256209	0.0868647	2.94951	0.00318277	0.0312952
lcl|NW_019289482.1_mrna_XM_023165813.1_1464	632.244	0.437608	0.148506	2.94673	0.00321155	0.0315115
lcl|NW_019289919.1_mrna_XM_023159287.1_7455	572.166	0.298822	0.101496	2.94419	0.00323805	0.0317526
lcl|NW_019290357.1_mrna_XM_023162526.1_10705	710.923	0.392842	0.133531	2.94196	0.00326143	0.0319437
lcl|NW_019290916.1_mrna_XM_023165244.1_13413	327.179	0.326429	0.110954	2.94201	0.00326086	0.0319437
lcl|NW_019291287.1_mrna_XM_023166578.1_14787	556.802	0.352913	0.119975	2.94154	0.00326581	0.0319485
lcl|NW_019294766.1_mrna_XM_023171781.1_20140	7.71733	1.79612	0.610887	2.94018	0.0032802	0.0320703
lcl|NW_019289518.1_mrna_XM_023173429.1_2513	22.5638	5.48786	1.86796	2.93788	0.00330461	0.0322322
lcl|NW_019290103.1_mrna_XM_023160729.1_8924	227.414	0.378417	0.128843	2.93705	0.00331352	0.0323
lcl|NW_019290021.1_ncrna_XR_002722111.1_8298	13.0573	1.59493	0.544212	2.93072	0.00338176	0.0328676
lcl|NW_019292150.1_mrna_XM_023168738.1_16991	175.008	1.22257	0.417456	2.92863	0.00340465	0.0329926
lcl|NW_019292730.1_mrna_XM_023169701.1_17974	7.87706	2.05284	0.701642	2.92576	0.00343614	0.0331431
lcl|NW_019290258.1_mrna_XM_023161937.1_10106	976.35	0.603629	0.206329	2.92556	0.00343834	0.0331431
lcl|NW_019289659.1_mrna_XM_023156658.1_4802	1287.04	0.435546	0.148871	2.92566	0.0034373	0.0331431
lcl|NW_019290847.1_mrna_XM_023164948.1_13116	330.984	0.274175	0.0937128	2.92569	0.00343691	0.0331431
lcl|NW_019291144.1_mrna_XM_023166118.1_14306	201.056	0.26909	0.0919716	2.92579	0.00343584	0.0331431
lcl|NW_019289979.1_mrna_XM_023159852.1_8028	136.639	0.512666	0.175403	2.92279	0.00346909	0.0333614
lcl|NW_019291006.1_mrna_XM_023165592.1_13763	308.106	0.358826	0.122902	2.91962	0.00350457	0.0336059
lcl|NW_019289713.1_mrna_XM_023157304.1_5473	351.112	0.318706	0.109254	2.91712	0.00353276	0.033835
lcl|NW_019289939.1_mrna_XM_023159482.1_7652	1829.08	0.831521	0.285212	2.91544	0.00355184	0.0339979
lcl|NW_019290831.1_mrna_XM_023164907.1_13063	24050.8	0.528114	0.18125	2.91373	0.00357137	0.0341451
lcl|NW_019290699.1_mrna_XM_023164311.1_12489	43.9131	0.745236	0.256112	2.90981	0.00361654	0.0344513
lcl|NW_019291280.1_mrna_XM_023166533.1_14738	370.223	0.35214	0.121021	2.90973	0.00361742	0.0344513
lcl|NW_019290445.1_mrna_XM_023162917.1_11100	172.571	0.622923	0.214273	2.90715	0.00364743	0.0346506
lcl|NW_019292606.1_mrna_XM_023169502.1_17774	287.548	0.919295	0.316535	2.90424	0.00368145	0.0349199
lcl|NW_019290251.1_mrna_XM_023161785.1_9964	229.831	0.330417	0.113773	2.90418	0.00368216	0.0349199
lcl|NW_019294205.1_mrna_XM_023171371.1_19702	616.781	0.27473	0.0946424	2.90282	0.00369817	0.0350314
lcl|NW_019289478.1_mrna_XM_023164915.1_1373	1382.23	0.56781	0.195663	2.90198	0.00370818	0.0351059
lcl|NW_019290434.1_mrna_XM_023162855.1_11040	518.62	0.399989	0.138	2.89847	0.00374989	0.0354732
lcl|NW_019289638.1_mrna_XM_023156421.1_4560	159.374	0.580008	0.200286	2.89591	0.00378064	0.0356892
lcl|NW_019292345.1_mrna_XM_023169073.1_17340	156.504	0.867385	0.299723	2.89395	0.00380424	0.0358698
lcl|NW_019289487.1_mrna_XM_023167016.1_1596	116.14	1.0981	0.379619	2.89264	0.00382024	0.0359804
lcl|NW_019290523.1_mrna_XM_023163311.1_11495	215.501	0.497228	0.171966	2.89143	0.00383492	0.0360772
lcl|NW_019290671.1_mrna_XM_023164180.1_12356	401.124	0.39719	0.137604	2.88647	0.00389591	0.0365255
lcl|NW_019291803.1_mrna_XM_023167996.1_16239	157.859	0.683222	0.236811	2.8851	0.00391294	0.0366616
lcl|NW_019289483.1_mrna_XM_023166079.1_1499	210.308	0.5723	0.198385	2.8848	0.00391666	0.0366616
lcl|NW_019293073.1_mrna_XM_023170146.1_18430	1153.21	0.286885	0.0995102	2.88297	0.00393947	0.036808
lcl|NW_019293329.1_mrna_XM_023170465.1_18755	190.691	0.368983	0.128013	2.88239	0.00394668	0.0368334
lcl|NW_019289529.1_mrna_XM_023173665.1_2750	16795.2	0.474429	0.164718	2.88024	0.00397367	0.0369594
lcl|NW_019290106.1_mrna_XM_023160774.1_8963	209.373	0.347538	0.12112	2.86937	0.00411292	0.0379539
lcl|NW_019289795.1_mrna_XM_023157934.1_6100	211.879	0.337287	0.117612	2.86779	0.00413343	0.038079
lcl|NW_019300424.1_mrna_XM_023173057.1_21470	122.019	0.441389	0.154054	2.86517	0.00416787	0.0383318
lcl|NW_019290813.1_mrna_XM_023164819.1_12985	324.226	0.351118	0.122559	2.86488	0.00417172	0.03834
lcl|NW_019289742.1_mrna_XM_023157541.1_5709	118.037	0.562577	0.196543	2.86236	0.004205	0.0385439
lcl|NW_019292951.1_mrna_XM_023169985.1_18264	246.316	0.33809	0.118107	2.86258	0.00420213	0.0385439
lcl|NW_019297343.1_mrna_XM_023172812.1_21194	213.338	0.313348	0.109596	2.85912	0.0042482	0.0389181
lcl|NW_019290037.1_mrna_XM_023160246.1_8440	410.961	0.346906	0.121499	2.85522	0.0043007	0.0393114
lcl|NW_019289432.1_mrna_XM_023155910.1_412	133.081	0.494779	0.173311	2.85486	0.00430563	0.0393346
lcl|NW_019289516.1_mrna_XM_023173342.1_2421	400.964	0.368666	0.129241	2.85254	0.00433709	0.0395342
lcl|NW_019289441.1_ncrna_XR_002721810.1_545	13.7077	1.64968	0.578849	2.84992	0.00437297	0.0398207
lcl|NW_019289537.1_mrna_XM_023173917.1_3012	292.413	0.285074	0.100382	2.8399	0.0045127	0.0409306
lcl|NW_019292014.1_mrna_XM_023168445.1_16706	862.918	0.295451	0.104089	2.83844	0.00453345	0.0410735
lcl|NW_019289419.1_mrna_XM_023165612.1_135	45081.3	0.687405	0.242608	2.8334	0.00460562	0.0416813
lcl|NW_019290867.1_mrna_XM_023165030.1_13197	486.782	0.467336	0.165119	2.83031	0.00465036	0.0419707
lcl|NW_019289940.1_mrna_XM_023159491.1_7662	818.102	1.019	0.360133	2.82951	0.00466189	0.0420517
lcl|NW_019290452.1_mrna_XM_023162956.1_11133	3440.57	0.36458	0.128865	2.82916	0.00466705	0.0420752
lcl|NW_019292764.1_mrna_XM_023169755.1_18027	62.1468	2.33906	0.827023	2.82828	0.00467982	0.0421671
lcl|NW_019289987.1_mrna_XM_023159907.1_8083	196.168	0.396183	0.140102	2.82781	0.00468674	0.0422064
lcl|NW_019291005.1_mrna_XM_023165572.1_13752	186.183	0.568186	0.201196	2.82405	0.00474213	0.0425885
lcl|NW_019290482.1_mrna_XM_023163102.1_11291	240.418	0.33519	0.11877	2.82216	0.00477007	0.0427459
lcl|NW_019292199.1_mrna_XM_023168833.1_17093	80.8393	0.450702	0.15972	2.82183	0.00477503	0.0427517
lcl|NW_019289641.1_mrna_XM_023156470.1_4619	401.699	0.251254	0.0890413	2.82177	0.00477592	0.0427517
lcl|NW_019289532.1_mrna_XM_023173798.1_2889	237.44	0.447024	0.158571	2.81907	0.00481631	0.0430383
lcl|NW_019290925.1_mrna_XM_023165269.1_13433	28.9469	0.878166	0.311555	2.81866	0.00482251	0.0430515
lcl|NW_019289427.1_mrna_XM_023174092.1_311	562.939	1.00748	0.35758	2.8175	0.00483985	0.0431829
lcl|NW_019290445.1_mrna_XM_023162912.1_11093	4723.01	0.30252	0.107485	2.81454	0.00488475	0.0435363
lcl|NW_019292671.1_mrna_XM_023169595.1_17870	12.0651	1.21472	0.432264	2.81014	0.00495198	0.0439211
lcl|NW_019293281.1_mrna_XM_023170424.1_18715	645.166	0.408935	0.145597	2.80867	0.00497467	0.0440357
lcl|NW_019290072.1_mrna_XM_023160499.1_8698	78.1946	0.650497	0.231896	2.80513	0.00502962	0.0443825
lcl|NW_019292794.1_mrna_XM_023169779.1_18054	53.7154	0.593103	0.211498	2.8043	0.0050426	0.0444609
lcl|NW_019289653.1_mrna_XM_023156621.1_4772	95.5744	0.713406	0.254455	2.80366	0.00505262	0.0445254
lcl|NW_019289646.1_mrna_XM_023156506.1_4659	50.6327	1.08865	0.389175	2.79733	0.00515267	0.0452857
lcl|NW_019294098.1_mrna_XM_023171286.1_19615	460.363	0.311976	0.111605	2.79537	0.00518408	0.0454887
lcl|NW_019294195.1_mrna_XM_023171362.1_19695	327.542	0.481666	0.172501	2.79225	0.00523435	0.0458319
lcl|NW_019289419.1_ncrna_XR_002722722.1_136	6378.33	0.94681	0.339275	2.79068	0.0052597	0.0460156
lcl|NW_019292867.1_mrna_XM_023169876.1_18155	437.597	0.253951	0.091107	2.78739	0.00531348	0.0463274
lcl|NW_019290569.1_mrna_XM_023163560.1_11748	54.8	0.494597	0.17773	2.78286	0.00538825	0.0469033
lcl|NW_019289575.1_mrna_XM_023174619.1_3730	20.0754	1.08118	0.388842	2.78053	0.0054271	0.0471134
lcl|NW_019292511.1_mrna_XM_023169339.1_17612	688.733	0.260897	0.0938347	2.78039	0.00542944	0.0471134
lcl|NW_019292035.1_mrna_XM_023168482.1_16741	540.984	0.3963	0.142609	2.77894	0.00545374	0.0472744
lcl|NW_019290648.1_mrna_XM_023164061.1_12242	349.967	0.58446	0.21035	2.77851	0.00546083	0.0473109
lcl|NW_019289709.1_mrna_XM_023157250.1_5423	637.011	0.91261	0.328895	2.77478	0.00552396	0.0477253
lcl|NW_019293409.1_mrna_XM_023170545.1_18839	240.855	0.281166	0.101334	2.77465	0.00552609	0.0477253
lcl|NW_019292212.1_mrna_XM_023168861.1_17122	302.076	0.356705	0.12868	2.77203	0.00557078	0.0480103
lcl|NW_019290847.1_mrna_XM_023164955.1_13118	891.055	0.32395	0.116981	2.76925	0.00561858	0.048321
lcl|NW_019289569.1_mrna_XM_023174497.1_3596	383.415	0.334672	0.120864	2.76901	0.00562274	0.0483315
lcl|NW_019293686.1_mrna_XM_023170896.1_19205	518.096	0.440356	0.159079	2.76816	0.0056373	0.0484312
lcl|NW_019292662.1_mrna_XM_023169583.1_17859	676.665	0.288539	0.104276	2.76708	0.00565607	0.0485672
lcl|NW_019289837.1_mrna_XM_023158505.1_6666	181.546	0.517437	0.187073	2.76597	0.00567542	0.0486825
lcl|NW_019289579.1_mrna_XM_023174687.1_3787	503.482	0.282367	0.102146	2.76434	0.00570383	0.0489006
lcl|NW_019290047.1_mrna_XM_023160327.1_8519	150.715	0.686426	0.248569	2.76151	0.00575343	0.0492231
lcl|NW_019292662.1_mrna_XM_023169581.1_17863	438.14	0.604703	0.219331	2.75704	0.0058328	0.0497726
