# Supplementary material for: Targeting the proteasome subunit PSMB5 by RNA interference induces proteasome dysfunction and mortality in the Colorado potato beetle (Leptinotarsa decemlineata)
Source: Sci Rep. 2025 Nov 21;15:41183. doi: 10.1038/s41598-025-28793-x (PMC12639069; doi:10.1038/s41598-025-28793-x)
Supplement: Supplementary file 3 — Supplementary Material 3 [file 41598_2025_28793_MOESM3_ESM.xlsx]

## Sheet: Genes downregulated in dsRNA
CPB transcriptome reference	baseMean	log2FoldChange	lfcSE	stat	pvalue	padj
lcl|NW_019289825.1_mrna_XM_023158283.1_6447	682.211	-1.371	0.407456	-3.36478	0.000766059	0.0427788
lcl|NW_019289536.1_miscrna_XR_002723848.1_2975	363.593	-1.04268	0.253239	-4.11736	3.83231e-05	0.00826653
lcl|NW_019289532.1_mrna_XM_023173771.1_2862	306.466	-1.02858	0.245454	-4.19052	2.78312e-05	0.00665382
lcl|NW_019289592.1_mrna_XM_023155799.1_3953	18280.7	-0.929784	0.277042	-3.35612	0.000790455	0.0435273
lcl|NW_019289777.1_mrna_XM_023157781.1_5950	236.717	-0.815158	0.234208	-3.48048	0.000500508	0.035376
lcl|NW_019290332.1_mrna_XM_023162396.1_10577	439.729	-0.783764	0.201047	-3.89842	9.68228e-05	0.0148417
lcl|NW_019289941.1_mrna_XM_023159519.1_7689	19318.5	-0.724419	0.21157	-3.42402	0.000617012	0.0388197
lcl|NW_019290082.1_mrna_XM_023160558.1_8754	6770.42	-0.719276	0.199068	-3.61322	0.000302417	0.0289295
lcl|NW_019290082.1_mrna_XM_023160554.1_8751	34746	-0.688807	0.147227	-4.67853	2.88935e-06	0.00185757
lcl|NW_019290283.1_mrna_XM_023162134.1_10308	1590.91	-0.680083	0.175316	-3.87918	0.000104807	0.0148417
lcl|NW_019293105.1_mrna_XM_023170216.1_18500	12154.7	-0.677675	0.168707	-4.01688	5.89731e-05	0.0111856
lcl|NW_019296312.1_mrna_XM_023172552.1_20922	150.713	-0.673036	0.172598	-3.89943	9.64178e-05	0.0148417
lcl|NW_019290332.1_mrna_XM_023162390.1_10574	8145.94	-0.665946	0.171134	-3.89138	9.96744e-05	0.0148417
lcl|NW_019291297.1_ncrna_XR_002722816.1_14839	300.958	-0.633908	0.144043	-4.40082	1.07843e-05	0.00410865
lcl|NW_019290082.1_mrna_XM_023160556.1_8752	3185.45	-0.633442	0.181893	-3.48251	0.000496745	0.035376
lcl|NW_019289583.1_mrna_XM_023155713.1_3857	8092.14	-0.629212	0.144482	-4.35493	1.33107e-05	0.00472359
lcl|NW_019295398.1_mrna_XM_023172167.1_20536	3378.09	-0.625264	0.119316	-5.24041	1.60216e-07	0.000293756
lcl|NW_019290739.1_mrna_XM_023164511.1_12698	412.783	-0.608292	0.173961	-3.49672	0.000471013	0.035376
lcl|NW_019289864.1_mrna_XM_023158714.1_6912	533.948	-0.586175	0.171284	-3.42225	0.000621059	0.0388197
lcl|NW_019290154.1_mrna_XM_023161182.1_9367	441.051	-0.585176	0.136582	-4.28443	1.83206e-05	0.0054072
lcl|NW_019292734.1_mrna_XM_023169706.1_17982	827.162	-0.58264	0.177261	-3.28691	0.00101292	0.0488735
lcl|NW_019293020.1_mrna_XM_023170075.1_18357	5336.48	-0.572388	0.119779	-4.77871	1.76422e-06	0.0013863
lcl|NW_019290182.1_mrna_XM_023161349.1_9536	244.913	-0.5712	0.12004	-4.7584	1.95136e-06	0.00143113
lcl|NW_019290082.1_mrna_XM_023160553.1_8750	2459.86	-0.568964	0.173886	-3.27206	0.00106768	0.049769
lcl|NW_019291389.1_mrna_XM_023166918.1_15117	1010.8	-0.562972	0.145592	-3.86677	0.000110285	0.0148417
lcl|NW_019289583.1_mrna_XM_023174746.1_3858	5027.76	-0.558802	0.137123	-4.07518	4.59796e-05	0.00936707
lcl|NW_019294156.1_mrna_XM_023171334.1_19667	150.958	-0.551816	0.125645	-4.39186	1.12385e-05	0.00412117
lcl|NW_019290261.1_mrna_XM_023161962.1_10133	1055.92	-0.551142	0.152262	-3.6197	0.000294943	0.028462
lcl|NW_019289568.1_mrna_XM_023174422.1_3529	394.29	-0.545928	0.0815445	-6.69484	2.15902e-11	1.18757e-07
lcl|NW_019290710.1_mrna_XM_023164397.1_12562	358.375	-0.534459	0.0935485	-5.71318	1.10882e-08	4.06605e-05
lcl|NW_019289791.1_mrna_XM_023157909.1_6078	260.447	-0.527454	0.153596	-3.43404	0.000594651	0.0384105
lcl|NW_019292156.1_mrna_XM_023168749.1_17004	6123.56	-0.521487	0.151304	-3.44661	0.000567662	0.0373943
lcl|NW_019291219.1_mrna_XM_023166353.1_14571	166.958	-0.515857	0.15734	-3.27862	0.00104316	0.0494649
lcl|NW_019293196.1_ncrna_XR_002723311.1_18623	240.649	-0.511432	0.116238	-4.39988	1.08309e-05	0.00410865
lcl|NW_019292179.1_mrna_XM_023168790.1_17048	7463.21	-0.510707	0.153157	-3.33453	0.000854448	0.0445488
lcl|NW_019290881.1_mrna_XM_023165078.1_13249	694.959	-0.509907	0.115591	-4.41132	1.02743e-05	0.00410865
lcl|NW_019289532.1_mrna_XM_023173789.1_2880	58601.1	-0.497668	0.147282	-3.37903	0.000727426	0.0414633
lcl|NW_019291216.1_mrna_XM_023166336.1_14538	1799.09	-0.489568	0.136612	-3.58364	0.000338836	0.0305535
lcl|NW_019289622.1_mrna_XM_023156235.1_4386	113718	-0.480265	0.118767	-4.04374	5.26042e-05	0.0103339
lcl|NW_019293026.1_mrna_XM_023170087.1_18374	349.591	-0.476048	0.113752	-4.18496	2.85216e-05	0.00665382
lcl|NW_019295714.1_mrna_XM_023172320.1_20691	6147.35	-0.467123	0.142102	-3.28725	0.00101171	0.0488735
lcl|NW_019290454.1_mrna_XM_023162960.1_11144	1817.92	-0.466184	0.0880961	-5.29177	1.21139e-07	0.000266529
lcl|NW_019289834.1_mrna_XM_023158428.1_6617	951.638	-0.454321	0.134311	-3.3826	0.000718023	0.0414633
lcl|NW_019291690.1_mrna_XM_023167681.1_15909	2470.47	-0.452835	0.135031	-3.35357	0.00079777	0.0435273
lcl|NW_019289532.1_mrna_XM_023173739.1_2822	8306.87	-0.443039	0.131106	-3.37924	0.000726863	0.0414633
lcl|NW_019290113.1_mrna_XM_023160842.1_9033	1279.34	-0.442462	0.105829	-4.18093	2.90322e-05	0.00665382
lcl|NW_019290646.1_mrna_XM_023164036.1_12216	3002.16	-0.437958	0.124974	-3.50438	0.000457673	0.035376
lcl|NW_019289823.1_mrna_XM_023158230.1_6407	800.476	-0.436674	0.112808	-3.87095	0.000108412	0.0148417
lcl|NW_019289501.1_mrna_XM_023170016.1_1923	2717.87	-0.435646	0.11708	-3.72093	0.000198489	0.0220563
lcl|NW_019289509.1_mrna_XM_023171727.1_2138	5386.66	-0.435189	0.132532	-3.28366	0.00102468	0.0489803
lcl|NW_019290130.1_mrna_XM_023160966.1_9164	5368.19	-0.432168	0.123664	-3.49471	0.000474585	0.035376
lcl|NW_019289532.1_mrna_XM_023173747.1_2825	2338.1	-0.431431	0.122678	-3.51677	0.000436836	0.0345729
lcl|NW_019294754.1_mrna_XM_023171769.1_20129	1105.4	-0.427838	0.0964341	-4.43658	9.13987e-06	0.00410865
lcl|NW_019290591.1_mrna_XM_023163738.1_11913	167.57	-0.426275	0.108814	-3.91748	8.94813e-05	0.0148417
lcl|NW_019289452.1_ncrna_XR_002722072.1_813	475.797	-0.421938	0.0814161	-5.18249	2.18949e-07	0.000306801
lcl|NW_019289802.1_mrna_XM_023158030.1_6199	523.282	-0.419539	0.126383	-3.31959	0.000901485	0.0461626
lcl|NW_019291447.1_mrna_XM_023167098.1_15304	3616.9	-0.412199	0.0954492	-4.31852	1.57078e-05	0.00523641
lcl|NW_019289495.1_mrna_XM_023168483.1_1765	906.85	-0.40432	0.113266	-3.56964	0.000357474	0.0312601
lcl|NW_019289652.1_mrna_XM_023156583.1_4738	356.576	-0.401455	0.106638	-3.76467	0.000166772	0.0195176
lcl|NW_019293992.1_mrna_XM_023171186.1_19512	1700.43	-0.401409	0.100973	-3.97541	7.02588e-05	0.0131003
lcl|NW_019290410.1_mrna_XM_023162729.1_10917	171.58	-0.387656	0.101362	-3.82446	0.000131057	0.0161995
lcl|NW_019292642.1_mrna_XM_023169556.1_17832	1866.78	-0.38747	0.118037	-3.28261	0.00102849	0.0489803
lcl|NW_019289421.1_mrna_XM_023167918.1_160	884.624	-0.385651	0.115958	-3.32579	0.000881697	0.0455378
lcl|NW_019289432.1_mrna_XM_023156037.1_415	671.441	-0.375143	0.0886093	-4.23368	2.29901e-05	0.00588171
lcl|NW_019289568.1_mrna_XM_023174419.1_3524	438.746	-0.371016	0.10618	-3.4942	0.000475477	0.035376
lcl|NW_019289620.1_mrna_XM_023156201.1_4347	390.645	-0.370997	0.106356	-3.48825	0.000486192	0.035376
lcl|NW_019289734.1_mrna_XM_023157440.1_5607	1104.71	-0.369263	0.101239	-3.64744	0.000264863	0.0267317
lcl|NW_019289653.1_mrna_XM_023156611.1_4761	434.748	-0.368299	0.102961	-3.57707	0.000347463	0.0308261
lcl|NW_019291024.1_mrna_XM_023165667.1_13847	4363.22	-0.368031	0.111428	-3.30287	0.000957002	0.0474233
lcl|NW_019289815.1_mrna_XM_023158182.1_6348	1501.77	-0.366902	0.0949044	-3.86601	0.000110628	0.0148417
lcl|NW_019289538.1_mrna_XM_023173948.1_3039	1436.91	-0.365296	0.109177	-3.3459	0.000820164	0.0444465
lcl|NW_019293537.1_mrna_XM_023170690.1_18988	1802.05	-0.36503	0.0919369	-3.97044	7.17392e-05	0.0131534
lcl|NW_019291119.1_mrna_XM_023166009.1_14197	1605.97	-0.364784	0.101309	-3.6007	0.000317366	0.0298406
lcl|NW_019289516.1_mrna_XM_023173371.1_2449	1809.21	-0.364272	0.106158	-3.43142	0.000600432	0.0384105
lcl|NW_019289595.1_mrna_XM_023155908.1_4059	2022.74	-0.363975	0.0936689	-3.88576	0.000102009	0.0148417
lcl|NW_019289504.1_mrna_XM_023170531.1_1995	697.379	-0.362414	0.069978	-5.17898	2.23108e-07	0.000306801
lcl|NW_019290482.1_mrna_XM_023163105.1_11294	280.852	-0.357928	0.0958877	-3.73278	0.000189376	0.0213834
lcl|NW_019289516.1_mrna_XM_023173347.1_2426	3902.6	-0.353703	0.083325	-4.24486	2.18731e-05	0.00587818
lcl|NW_019291428.1_ncrna_XR_002722854.1_15247	5383.37	-0.350088	0.0964151	-3.63105	0.000282267	0.0277252
lcl|NW_019290473.1_mrna_XM_023163057.1_11243	348.917	-0.34758	0.0910844	-3.81602	0.000135622	0.0165775
lcl|NW_019290244.1_mrna_XM_023161730.1_9910	554.45	-0.345521	0.101617	-3.40021	0.000673338	0.0404775
lcl|NW_019290080.1_mrna_XM_023160549.1_8746	515.789	-0.341528	0.0929036	-3.67616	0.000236774	0.0250457
lcl|NW_019289454.1_mrna_XM_023160269.1_865	245.794	-0.340591	0.094797	-3.59285	0.000327084	0.0304892
lcl|NW_019290341.1_mrna_XM_023162428.1_10606	1134.39	-0.340354	0.0975343	-3.48958	0.000483774	0.035376
lcl|NW_019289584.1_mrna_XM_023155719.1_3872	477.268	-0.339709	0.0709505	-4.78798	1.68471e-06	0.0013863
lcl|NW_019290357.1_mrna_XM_023162522.1_10702	3509.67	-0.338655	0.0873369	-3.87757	0.000105503	0.0148417
lcl|NW_019291302.1_mrna_XM_023166649.1_14848	370.145	-0.337192	0.0999332	-3.37417	0.000740382	0.0419842
lcl|NW_019289496.1_mrna_XM_023168902.1_1811	3255.61	-0.335127	0.0854681	-3.92107	8.81557e-05	0.0148417
lcl|NW_019289449.1_mrna_XM_023159323.1_784	498.973	-0.33473	0.0977636	-3.42387	0.00061736	0.0388197
lcl|NW_019289945.1_mrna_XM_023159531.1_7695	721.731	-0.333648	0.0471671	-7.07374	1.50816e-12	1.65913e-08
lcl|NW_019291662.1_mrna_XM_023167587.1_15816	339.338	-0.331829	0.0956095	-3.47068	0.000519149	0.0359193
lcl|NW_019292253.1_mrna_XM_023168934.1_17196	736.932	-0.330745	0.0932983	-3.54503	0.000392572	0.032967
lcl|NW_019289823.1_mrna_XM_023158232.1_6411	1157.15	-0.33039	0.0847189	-3.89983	9.62587e-05	0.0148417
lcl|NW_019290268.1_mrna_XM_023162044.1_10205	1440.59	-0.330154	0.100075	-3.29908	0.000970026	0.0478531
lcl|NW_019290251.1_mrna_XM_023161784.1_9960	869.656	-0.329218	0.0768435	-4.28427	1.83339e-05	0.0054072
lcl|NW_019291869.1_mrna_XM_023168165.1_16407	493.126	-0.32326	0.0834916	-3.87176	0.000108052	0.0148417
lcl|NW_019289895.1_mrna_XM_023159011.1_7180	1536.56	-0.322312	0.0941773	-3.4224	0.000620715	0.0388197
lcl|NW_019293566.1_mrna_XM_023170716.1_19015	294.042	-0.320925	0.0878667	-3.65241	0.000259791	0.0265805
lcl|NW_019291313.1_mrna_XM_023166685.1_14888	1186.63	-0.317398	0.0906632	-3.50084	0.000463793	0.035376
lcl|NW_019289659.1_mrna_XM_023156663.1_4810	331.499	-0.314927	0.0944082	-3.3358	0.000850542	0.0445488
lcl|NW_019289735.1_mrna_XM_023157456.1_5621	300.599	-0.313589	0.0827005	-3.79187	0.00014952	0.0178968
lcl|NW_019293943.1_mrna_XM_023171132.1_19457	710.76	-0.310548	0.0805886	-3.8535	0.000116442	0.0149098
lcl|NW_019293011.1_mrna_XM_023170064.1_18345	826.513	-0.306426	0.0906192	-3.38147	0.000720983	0.0414633
lcl|NW_019290373.1_mrna_XM_023162603.1_10783	2604.38	-0.30484	0.0866359	-3.51863	0.000433783	0.0345729
lcl|NW_019290699.1_mrna_XM_023164305.1_12479	880.602	-0.303589	0.0891492	-3.40541	0.000660659	0.0401542
lcl|NW_019293766.1_mrna_XM_023170979.1_19296	474.426	-0.30356	0.0854415	-3.55284	0.0003811	0.0322499
lcl|NW_019290685.1_mrna_XM_023164244.1_12416	561.569	-0.298059	0.0874404	-3.40871	0.000652704	0.040114
lcl|NW_019289913.1_mrna_XM_023159231.1_7400	549.953	-0.297103	0.0860051	-3.45448	0.000551358	0.0367605
lcl|NW_019289762.1_mrna_XM_023157652.1_5818	297.101	-0.295177	0.0822928	-3.58691	0.000334618	0.0305535
lcl|NW_019291006.1_mrna_XM_023165586.1_13772	1092.65	-0.294495	0.0751881	-3.91677	8.97424e-05	0.0148417
lcl|NW_019291763.1_mrna_XM_023167834.1_16072	2121.01	-0.289205	0.0631241	-4.58154	4.61572e-06	0.00262399
lcl|NW_019289709.1_mrna_XM_023157254.1_5426	1169.71	-0.287943	0.0851695	-3.38082	0.000722701	0.0414633
lcl|NW_019289666.1_mrna_XM_023156797.1_4949	892.083	-0.286512	0.0725281	-3.95036	7.80326e-05	0.013626
lcl|NW_019289935.1_mrna_XM_023159476.1_7645	302.411	-0.286101	0.0735565	-3.88954	0.000100432	0.0148417
lcl|NW_019290434.1_mrna_XM_023162849.1_11034	1094.05	-0.283816	0.0819757	-3.4622	0.000535779	0.0361601
lcl|NW_019290587.1_mrna_XM_023163688.1_11880	603.922	-0.282818	0.0840388	-3.36533	0.000764521	0.0427788
lcl|NW_019289575.1_mrna_XM_023174625.1_3729	4446.91	-0.282209	0.05492	-5.13855	2.76873e-07	0.000338431
lcl|NW_019289641.1_mrna_XM_023156449.1_4596	354.653	-0.278161	0.0645463	-4.30948	1.63642e-05	0.00529478
lcl|NW_019292951.1_mrna_XM_023169984.1_18268	311.558	-0.274529	0.0789176	-3.47868	0.000503888	0.035376
lcl|NW_019289595.1_mrna_XM_023155892.1_4039	1866.21	-0.272952	0.0749792	-3.64036	0.000272253	0.0269825
lcl|NW_019291880.1_mrna_XM_023168199.1_16440	367.053	-0.269584	0.077978	-3.45719	0.000545846	0.0366149
lcl|NW_019289803.1_mrna_XM_023158031.1_6200	1092.9	-0.267512	0.0719919	-3.71587	0.00020251	0.0222729
lcl|NW_019292059.1_mrna_XM_023168545.1_16807	269.649	-0.265189	0.0760404	-3.48747	0.000487605	0.035376
lcl|NW_019292967.1_mrna_XM_023170013.1_18289	4757.33	-0.259084	0.070717	-3.66368	0.000248622	0.0258539
lcl|NW_019289980.1_mrna_XM_023159865.1_8042	1395.22	-0.255714	0.0770498	-3.31882	0.000904001	0.0461626
lcl|NW_019289604.1_mrna_XM_023155973.1_4124	581.238	-0.255488	0.0732359	-3.48856	0.000485627	0.035376
lcl|NW_019289806.1_mrna_XM_023158047.1_6217	617.311	-0.255176	0.0761024	-3.35306	0.000799248	0.0435273
lcl|NW_019289461.1_mrna_XM_023161258.1_967	416.305	-0.251968	0.0588691	-4.28014	1.86777e-05	0.0054072
lcl|NW_019290652.1_mrna_XM_023164099.1_12276	408.817	-0.251551	0.0714949	-3.51845	0.000434073	0.0345729
lcl|NW_019290149.1_mrna_XM_023161143.1_9338	2503.25	-0.24413	0.0630724	-3.87063	0.000108557	0.0148417
lcl|NW_019289971.1_mrna_XM_023159777.1_7954	1317.88	-0.231166	0.0491327	-4.70492	2.53966e-06	0.00174617
lcl|NW_019289867.1_mrna_XM_023158763.1_6923	1035.97	-0.230704	0.061819	-3.73193	0.000190015	0.0213834
lcl|NW_019290820.1_mrna_XM_023164857.1_13023	4589.2	-0.226157	0.0639404	-3.537	0.000404696	0.0332789
lcl|NW_019290319.1_mrna_XM_023162316.1_10504	1033.86	-0.217535	0.0614375	-3.54075	0.000398993	0.0332525
lcl|NW_019316302.1_mrna_XM_023173221.1_21622	1260.3	-0.211241	0.0632622	-3.33913	0.000840402	0.0445488
lcl|NW_019289500.1_mrna_XM_023169236.1_1841	3782.28	-0.206981	0.0605625	-3.41764	0.000631657	0.0390386
lcl|NW_019289422.1_mrna_XM_023171860.1_203	4744.87	-0.192748	0.0523151	-3.68438	0.000229264	0.0244867
lcl|NW_019290693.1_mrna_XM_023164271.1_12448	552.805	-0.188125	0.0464444	-4.05053	5.1102e-05	0.0102213
lcl|NW_019293797.1_mrna_XM_023171007.1_19324	3656.26	-0.176707	0.0529288	-3.33858	0.000842092	0.0445488
lcl|NW_019292642.1_mrna_XM_023169554.1_17831	5823.56	-0.165895	0.0501556	-3.30761	0.000940954	0.0468391
lcl|NW_019291550.1_mrna_XM_023167339.1_15554	1232.61	-0.157952	0.0482708	-3.27221	0.00106709	0.049769
