# Supplementary material for: Targeting the proteasome subunit PSMB5 by RNA interference induces proteasome dysfunction and mortality in the Colorado potato beetle (Leptinotarsa decemlineata)
Source: Sci Rep. 2025 Nov 21;15:41183. doi: 10.1038/s41598-025-28793-x (PMC12639069; doi:10.1038/s41598-025-28793-x)
Supplement: Supplementary file 4 — Supplementary Material 4 [file 41598_2025_28793_MOESM4_ESM.xlsx]

## Sheet: Genes downregulated ledprona
CPB transcriptome reference	baseMean	log2FoldChange	lfcSE	stat	pvalue	padj
lcl|NW_019289828.1_mrna_XM_023158308.1_6469	1243.7	-3.06136	0.12344	-24.8003	8.91e-136	4.88e-132
lcl|NW_019292072.1_mrna_XM_023168586.1_16843	986.099	-1.17217	0.0689742	-16.9943	9.05e-65	3.17e-62
lcl|NW_019290883.1_mrna_XM_023165086.1_13250	4338.01	-2.77696	0.234341	-11.8501	2.15e-32	3.88e-30
lcl|NW_019290883.1_mrna_XM_023165080.1_13251	529.213	-3.3536	0.309284	-10.8431	2.15e-27	3.27e-25
lcl|NW_019290224.1_mrna_XM_023161556.1_9742	1016.33	-0.946154	0.0910445	-10.3922	2.69e-25	3.75e-23
lcl|NW_019290748.1_mrna_XM_023164548.1_12723	1093.38	-0.906231	0.0933818	-9.70459	2.88e-22	3.73e-20
lcl|NW_019289845.1_ncrna_XR_002721952.1_6730	482.952	-1.11792	0.117094	-9.54721	1.33e-21	1.67e-19
lcl|NW_019289514.1_mrna_XM_023173247.1_2336	1886.42	-0.597655	0.067893	-8.8029	1.33e-18	1.49e-16
lcl|NW_019289502.1_mrna_XM_023170078.1_1939	2697.93	-0.754834	0.0874355	-8.63305	5.97e-18	6.25e-16
lcl|NW_019296366.1_mrna_XM_023172573.1_20948	861.704	-0.93554	0.115568	-8.09512	5.72e-16	5.53e-14
lcl|NW_019289524.1_mrna_XM_023173544.1_2624	44871.8	-0.490189	0.0615066	-7.9697	1.59e-15	1.49e-13
lcl|NW_019290410.1_mrna_XM_023162731.1_10919	4017.62	-0.448346	0.0582201	-7.70087	1.35e-14	1.22e-12
lcl|NW_019289802.1_mrna_XM_023158024.1_6188	292.241	-0.845738	0.110088	-7.68236	1.56e-14	1.39e-12
lcl|NW_019290288.1_mrna_XM_023162158.1_10333	613.05	-1.43555	0.188127	-7.63076	2.33e-14	2.04e-12
lcl|NW_019289681.1_mrna_XM_023156906.1_5060	255.141	-1.19035	0.157717	-7.54736	4.44e-14	3.78e-12
lcl|NW_019289584.1_mrna_XM_023155735.1_3885	513.822	-1.01151	0.134251	-7.53444	4.9e-14	4.11e-12
lcl|NW_019289491.1_mrna_XM_023167432.1_1679	780.206	-0.66939	0.0901441	-7.42578	1.12e-13	9.08e-12
lcl|NW_019290988.1_mrna_XM_023165523.1_13703	1472.5	-0.552259	0.0764032	-7.22823	4.89e-13	3.76e-11
lcl|NW_019291584.1_mrna_XM_023167410.1_15635	4223.52	-1.42388	0.197031	-7.22665	4.95e-13	3.78e-11
lcl|NW_019289880.1_mrna_XM_023158906.1_7080	137.712	-1.53946	0.213275	-7.21822	5.27e-13	3.99e-11
lcl|NW_019291175.1_mrna_XM_023166192.1_14381	10555	-0.375287	0.0522976	-7.17598	7.18e-13	5.27e-11
lcl|NW_019290193.1_mrna_XM_023161417.1_9605	634.63	-1.28429	0.180089	-7.13141	9.93e-13	7.17e-11
lcl|NW_019292568.1_mrna_XM_023169422.1_17698	4659.34	-0.765826	0.108191	-7.07844	1.46e-12	1.04e-10
lcl|NW_019290902.1_mrna_XM_023165178.1_13346	17076.1	-0.550582	0.0782822	-7.0333	2.02e-12	1.42e-10
lcl|NW_019289575.1_mrna_XM_023174631.1_3737	1122.52	-1.96776	0.281013	-7.00238	2.52e-12	1.75e-10
lcl|NW_019289417.1_mrna_XM_023157545.1_52	185.598	-1.08542	0.15591	-6.96182	3.36e-12	2.31e-10
lcl|NW_019291219.1_mrna_XM_023166355.1_14566	115.858	-1.62483	0.236066	-6.88295	5.86e-12	3.89e-10
lcl|NW_019291293.1_mrna_XM_023166614.1_14822	1087.92	-1.07708	0.156566	-6.87936	6.01e-12	3.97e-10
lcl|NW_019290728.1_mrna_XM_023164455.1_12626	1642.97	-1.20304	0.177691	-6.77042	1.28e-11	8.15e-10
lcl|NW_019289532.1_mrna_XM_023173738.1_2820	3785.47	-1.21591	0.182011	-6.68045	2.38e-11	1.49e-09
lcl|NW_019290122.1_mrna_XM_023160905.1_9098	2536.27	-0.91483	0.139068	-6.57828	4.76e-11	2.89e-09
lcl|NW_019290985.1_mrna_XM_023165499.1_13680	525.976	-0.477791	0.0728692	-6.55684	5.5e-11	3.28e-09
lcl|NW_019289918.1_mrna_XM_023159283.1_7450	1896.06	-0.343637	0.0525341	-6.54123	6.1e-11	3.63e-09
lcl|NW_019289880.1_mrna_XM_023158847.1_7015	3367.29	-0.283302	0.0434736	-6.51664	7.19e-11	4.25e-09
lcl|NW_019289841.1_mrna_XM_023158516.1_6678	271.789	-1.2787	0.197252	-6.48258	9.02e-11	5.31e-09
lcl|NW_019289464.1_mrna_XM_023162199.1_1070	496.217	-0.641837	0.0992595	-6.46625	1e-10	5.88e-09
lcl|NW_019289808.1_mrna_XM_023158077.1_6231	2265.2	-0.626195	0.0973251	-6.43405	1.24e-10	7.18e-09
lcl|NW_019291007.1_mrna_XM_023165604.1_13786	649.36	-0.444122	0.0692706	-6.41142	1.44e-10	8.23e-09
lcl|NW_019289491.1_mrna_XM_023167453.1_1645	83.9337	-1.31074	0.206723	-6.34057	2.29e-10	1.3e-08
lcl|NW_019289533.1_mrna_XM_023173827.1_2920	7131.54	-0.632519	0.10004	-6.32267	2.57e-10	1.45e-08
lcl|NW_019289756.1_mrna_XM_023157626.1_5792	354.318	-0.90772	0.144904	-6.26428	3.75e-10	2.08e-08
lcl|NW_019297579.1_mrna_XM_023172848.1_21238	640.019	-0.522065	0.083441	-6.25669	3.93e-10	2.17e-08
lcl|NW_019290559.1_ncrna_XR_002722482.1_11695	498.4	-0.942602	0.150864	-6.24802	4.16e-10	2.28e-08
lcl|NW_019292467.1_mrna_XM_023169257.1_17530	1252.26	-0.687717	0.110361	-6.23151	4.62e-10	2.52e-08
lcl|NW_019289509.1_mrna_XM_023171375.1_2090	467.974	-0.572114	0.0921285	-6.20996	5.3e-10	2.87e-08
lcl|NW_019291845.1_mrna_XM_023168104.1_16349	743.018	-0.621584	0.100439	-6.18868	6.07e-10	3.27e-08
lcl|NW_019289968.1_mrna_XM_023159730.1_7901	2773.95	-0.321638	0.052175	-6.1646	7.07e-10	3.78e-08
lcl|NW_019289465.1_mrna_XM_023162575.1_1104	11544.1	-1.58094	0.257734	-6.13402	8.57e-10	4.53e-08
lcl|NW_019290554.1_mrna_XM_023163504.1_11686	1010.66	-0.440981	0.0722914	-6.10005	1.06e-09	5.53e-08
lcl|NW_019290224.1_mrna_XM_023161554.1_9741	472.707	-1.78393	0.292873	-6.09115	1.12e-09	5.83e-08
lcl|NW_019293182.1_mrna_XM_023170319.1_18602	1468.69	-0.62263	0.103308	-6.0269	1.67e-09	8.45e-08
lcl|NW_019289476.1_mrna_XM_023164736.1_1343	293.976	-2.28832	0.382374	-5.98451	2.17e-09	1.08e-07
lcl|NW_019290163.1_mrna_XM_023161223.1_9416	196.649	-0.725666	0.122042	-5.94603	2.75e-09	1.36e-07
lcl|NW_019291530.1_mrna_XM_023167293.1_15506	2313.93	-0.585304	0.0993226	-5.89296	3.79e-09	1.85e-07
lcl|NW_019290983.1_mrna_XM_023165486.1_13670	153.412	-1.06636	0.181005	-5.89133	3.83e-09	1.86e-07
lcl|NW_019290034.1_mrna_XM_023160233.1_8429	392.43	-0.731822	0.124669	-5.87012	4.35e-09	2.11e-07
lcl|NW_019290499.1_mrna_XM_023163208.1_11400	192.786	-2.11534	0.362219	-5.83995	5.22e-09	2.49e-07
lcl|NW_019292053.1_mrna_XM_023168530.1_16789	498.866	-1.02458	0.175459	-5.83943	5.24e-09	2.49e-07
lcl|NW_019289595.1_mrna_XM_023155908.1_4059	1771.15	-0.333584	0.0572541	-5.82638	5.66e-09	2.67e-07
lcl|NW_019289479.1_mrna_XM_023165166.1_1390	9955.5	-0.536796	0.0930589	-5.76835	8.01e-09	3.73e-07
lcl|NW_019289928.1_mrna_XM_023159379.1_7542	3432.91	-0.373426	0.0648212	-5.76086	8.37e-09	3.87e-07
lcl|NW_019289509.1_mrna_XM_023171354.1_2099	686.284	-0.746879	0.130262	-5.73366	9.83e-09	4.52e-07
lcl|NW_019294755.1_mrna_XM_023171773.1_20134	523.883	-0.718985	0.125479	-5.72994	1e-08	4.61e-07
lcl|NW_019289532.1_mrna_XM_023173743.1_2824	1996.54	-0.947987	0.16608	-5.708	1.14e-08	5.23e-07
lcl|NW_019295854.1_mrna_XM_023172372.1_20744	421.061	-0.568508	0.0998661	-5.69271	1.25e-08	5.69e-07
lcl|NW_019296409.1_mrna_XM_023172585.1_20959	271.7	-0.641552	0.112716	-5.69174	1.26e-08	5.71e-07
lcl|NW_019290340.1_mrna_XM_023162415.1_10595	228.869	-0.859199	0.151	-5.69008	1.27e-08	5.75e-07
lcl|NW_019291328.1_mrna_XM_023166730.1_14931	155.74	-1.48005	0.262069	-5.64756	1.63e-08	7.23e-07
lcl|NW_019290645.1_mrna_XM_023164024.1_12209	443.224	-0.885749	0.157002	-5.64164	1.68e-08	7.44e-07
lcl|NW_019289589.1_mrna_XM_023155765.1_3940	162.074	-0.951929	0.16891	-5.63572	1.74e-08	7.68e-07
lcl|NW_019289525.1_mrna_XM_023173558.1_2636	2300.38	-0.531135	0.0944258	-5.62489	1.86e-08	8.14e-07
lcl|NW_019291178.1_mrna_XM_023166205.1_14395	1673.35	-0.36932	0.0657119	-5.62029	1.91e-08	8.33e-07
lcl|NW_019291612.1_mrna_XM_023167466.1_15689	2132.69	-0.382881	0.0682671	-5.60858	2.04e-08	8.89e-07
lcl|NW_019293590.1_mrna_XM_023170821.1_19118	272.209	-1.07396	0.19249	-5.57931	2.41e-08	1.04e-06
lcl|NW_019290931.1_mrna_XM_023165308.1_13473	933.386	-0.480916	0.0865766	-5.5548	2.78e-08	1.19e-06
lcl|NW_019292844.1_mrna_XM_023169848.1_18119	1833.12	-0.515884	0.0930527	-5.544	2.96e-08	1.26e-06
lcl|NW_019291376.1_mrna_XM_023166880.1_15080	96.0523	-1.65016	0.297919	-5.53895	3.04e-08	1.29e-06
lcl|NW_019290805.1_mrna_XM_023164791.1_12956	639.523	-0.48878	0.0883008	-5.5354	3.11e-08	1.31e-06
lcl|NW_019289442.1_mrna_XM_023157568.1_591	797.227	-0.525961	0.0953632	-5.51534	3.48e-08	1.44e-06
lcl|NW_019297956.1_mrna_XM_023172899.1_21295	38.0775	-1.76966	0.321722	-5.5006	3.78e-08	1.56e-06
lcl|NW_019292784.1_mrna_XM_023169773.1_18047	326.255	-1.46212	0.26586	-5.49959	3.81e-08	1.56e-06
lcl|NW_019289462.1_mrna_XM_023161728.1_1016	3834.4	-0.587714	0.107378	-5.47332	4.42e-08	1.8e-06
lcl|NW_019290193.1_mrna_XM_023161423.1_9611	1511.55	-0.694067	0.127396	-5.44811	5.09e-08	2.06e-06
lcl|NW_019291992.1_mrna_XM_023168412.1_16673	250.306	-0.632287	0.116277	-5.43777	5.4e-08	2.17e-06
lcl|NW_019289919.1_mrna_XM_023159297.1_7462	58.0935	-9.33167	1.71628	-5.43716	5.41e-08	2.18e-06
lcl|NW_019290721.1_mrna_XM_023164431.1_12599	853.328	-1.11836	0.20603	-5.42814	5.69e-08	2.28e-06
lcl|NW_019291736.1_mrna_XM_023167776.1_16009	962.024	-0.450004	0.0829152	-5.42729	5.72e-08	2.28e-06
lcl|NW_019289681.1_mrna_XM_023156897.1_5065	368.504	-0.834346	0.154015	-5.41731	6.05e-08	2.4e-06
lcl|NW_019289834.1_mrna_XM_023158455.1_6606	613.437	-0.618505	0.114249	-5.41368	6.17e-08	2.44e-06
lcl|NW_019289488.1_mrna_XM_023167231.1_1620	4152.31	-0.432457	0.0802188	-5.39096	7.01e-08	2.74e-06
lcl|NW_019289506.1_miscrna_XR_002723405.1_2040	6028.88	-0.6558	0.122931	-5.3347	9.57e-08	3.69e-06
lcl|NW_019289693.1_mrna_XM_023157035.1_5197	991.545	-1.46992	0.275624	-5.33307	9.66e-08	3.72e-06
lcl|NW_019296640.1_mrna_XM_023172653.1_21031	2774.09	-1.83865	0.345324	-5.32441	1.01e-07	3.89e-06
lcl|NW_019292554.1_mrna_XM_023169396.1_17672	1244.98	-0.609368	0.114654	-5.31484	1.07e-07	4.06e-06
lcl|NW_019293622.1_mrna_XM_023170852.1_19153	1188.09	-0.29912	0.0562793	-5.31492	1.07e-07	4.06e-06
lcl|NW_019294266.1_mrna_XM_023171411.1_19743	391.257	-0.983455	0.185092	-5.31332	1.08e-07	4.09e-06
lcl|NW_019295044.1_mrna_XM_023171975.1_20348	1129.83	-0.587932	0.110865	-5.30313	1.14e-07	4.3e-06
lcl|NW_019289797.1_mrna_XM_023157971.1_6150	130.404	-0.877238	0.16545	-5.30212	1.14e-07	4.31e-06
lcl|NW_019289503.1_mrna_XM_023170321.1_1972	187.763	-0.899763	0.170374	-5.28109	1.28e-07	4.82e-06
lcl|NW_019291313.1_mrna_XM_023166685.1_14888	1050.82	-0.311718	0.0590463	-5.27922	1.3e-07	4.85e-06
lcl|NW_019289585.1_mrna_XM_023155748.1_3901	90.172	-0.885005	0.167786	-5.2746	1.33e-07	4.95e-06
lcl|NW_019289537.1_mrna_XM_023173913.1_3006	3453.46	-1.1755	0.223578	-5.25767	1.46e-07	5.36e-06
lcl|NW_019290152.1_mrna_XM_023161164.1_9365	958.681	-0.558318	0.106204	-5.25703	1.46e-07	5.36e-06
lcl|NW_019290357.1_mrna_XM_023162522.1_10702	3095.43	-0.313176	0.0595748	-5.25685	1.47e-07	5.36e-06
lcl|NW_019293702.1_mrna_XM_023170910.1_19219	3367.04	-0.212593	0.0404791	-5.25191	1.51e-07	5.49e-06
lcl|NW_019291800.1_mrna_XM_023167984.1_16230	1487.28	-0.509323	0.0970415	-5.24851	1.53e-07	5.58e-06
lcl|NW_019291258.1_mrna_XM_023166466.1_14669	477.862	-0.6091	0.116299	-5.23737	1.63e-07	5.89e-06
lcl|NW_019291057.1_mrna_XM_023165807.1_13992	743.943	-0.393842	0.0752017	-5.23714	1.63e-07	5.89e-06
lcl|NW_019293835.1_mrna_XM_023171034.1_19358	136.693	-0.803208	0.153515	-5.23212	1.68e-07	6.02e-06
lcl|NW_019291540.1_mrna_XM_023167324.1_15540	1445.73	-0.298454	0.0570451	-5.2319	1.68e-07	6.02e-06
lcl|NW_019289679.1_mrna_XM_023156891.1_5042	94.7888	-1.28397	0.245891	-5.22172	1.77e-07	6.35e-06
lcl|NW_019290755.1_mrna_XM_023164562.1_12738	92.452	-1.22592	0.235852	-5.19784	2.02e-07	7.17e-06
lcl|NW_019295674.1_mrna_XM_023172299.1_20671	978.116	-0.558032	0.107561	-5.18805	2.13e-07	7.54e-06
lcl|NW_019294472.1_mrna_XM_023171590.1_19940	5240.16	-0.277398	0.0538079	-5.15535	2.53e-07	8.85e-06
lcl|NW_019289500.1_mrna_XM_023169282.1_1845	412.878	-0.477007	0.0926046	-5.151	2.59e-07	9.04e-06
lcl|NW_019290350.1_ncrna_XR_002722356.1_10662	479.689	-1.44703	0.281504	-5.14033	2.74e-07	9.51e-06
lcl|NW_019289842.1_ncrna_XR_002721946.1_6686	453.25	-1.21097	0.23644	-5.12169	3.03e-07	1.04e-05
lcl|NW_019290543.1_mrna_XM_023163459.1_11643	552.689	-1.0826	0.21165	-5.11506	3.14e-07	1.08e-05
lcl|NW_019293096.1_mrna_XM_023170204.1_18486	1058.01	-0.290027	0.0567153	-5.11374	3.16e-07	1.08e-05
lcl|NW_019295314.1_mrna_XM_023172123.1_20493	2501.36	-0.292878	0.0572982	-5.11147	3.2e-07	1.09e-05
lcl|NW_019291653.1_mrna_XM_023167570.1_15802	1331.41	-0.703154	0.137988	-5.09578	3.47e-07	1.18e-05
lcl|NW_019289595.1_mrna_XM_023155906.1_4056	5990.64	-0.805893	0.158345	-5.08946	3.59e-07	1.21e-05
lcl|NW_019293856.1_mrna_XM_023171058.1_19382	4743.74	-0.616099	0.121852	-5.05614	4.28e-07	1.42e-05
lcl|NW_019290952.1_mrna_XM_023165393.1_13569	1859.31	-0.539903	0.106763	-5.05701	4.26e-07	1.42e-05
lcl|NW_019292984.1_mrna_XM_023170031.1_18314	465.76	-1.38799	0.27636	-5.0224	5.1e-07	1.68e-05
lcl|NW_019290867.1_mrna_XM_023165027.1_13190	1358.32	-0.67308	0.135256	-4.97633	6.48e-07	2.1e-05
lcl|NW_019289574.1_mrna_XM_023174609.1_3716	321.693	-0.574864	0.115597	-4.97302	6.59e-07	2.13e-05
lcl|NW_019289852.1_mrna_XM_023158655.1_6805	1019.88	-0.296542	0.0596904	-4.968	6.76e-07	2.17e-05
lcl|NW_019289846.1_mrna_XM_023158580.1_6741	1799.32	-0.520996	0.104903	-4.96644	6.82e-07	2.18e-05
lcl|NW_019289993.1_mrna_XM_023159934.1_8105	1656.77	-0.562177	0.113385	-4.95811	7.12e-07	2.26e-05
lcl|NW_019293274.1_mrna_XM_023170417.1_18709	206.711	-0.544136	0.110145	-4.94018	7.81e-07	2.47e-05
lcl|NW_019289802.1_mrna_XM_023158025.1_6189	222.185	-0.836157	0.169739	-4.92612	8.39e-07	2.65e-05
lcl|NW_019290446.1_mrna_XM_023162926.1_11104	485.007	-0.396356	0.0805209	-4.92239	8.55e-07	2.69e-05
lcl|NW_019290355.1_mrna_XM_023162513.1_10687	1201.91	-0.608837	0.123755	-4.91969	8.67e-07	2.71e-05
lcl|NW_019290992.1_mrna_XM_023165527.1_13709	8029.09	-0.481149	0.0981361	-4.90288	9.44e-07	2.93e-05
lcl|NW_019289511.1_mrna_XM_023172597.1_2247	2154.47	-0.846633	0.172903	-4.89658	9.75e-07	3.02e-05
lcl|NW_019292042.1_mrna_XM_023168508.1_16761	108.517	-0.83199	0.170034	-4.89308	9.93e-07	3.07e-05
lcl|NW_019291476.1_mrna_XM_023167170.1_15379	86.373	-1.66986	0.342203	-4.87973	1.06e-06	3.27e-05
lcl|NW_019292179.1_mrna_XM_023168790.1_17048	6267.67	-0.549014	0.112506	-4.87987	1.06e-06	3.27e-05
lcl|NW_019289473.1_mrna_XM_023164382.1_1230	2612.14	-0.47418	0.0972347	-4.87666	1.08e-06	3.31e-05
lcl|NW_019293080.1_mrna_XM_023170167.1_18467	229.727	-1.15322	0.237158	-4.86267	1.16e-06	3.55e-05
lcl|NW_019293737.1_mrna_XM_023170943.1_19259	11.0472	-2.21732	0.457955	-4.84179	1.29e-06	3.9e-05
lcl|NW_019289479.1_mrna_XM_023165085.1_1382	1247.47	-0.339511	0.0702608	-4.83215	1.35e-06	4.07e-05
lcl|NW_019291019.1_mrna_XM_023165637.1_13821	449.942	-0.756211	0.15659	-4.82924	1.37e-06	4.12e-05
lcl|NW_019290915.1_mrna_XM_023165237.1_13409	3054.07	-0.746965	0.154957	-4.82046	1.43e-06	4.3e-05
lcl|NW_019290136.1_mrna_XM_023161018.1_9215	761.955	-0.386231	0.0802775	-4.8112	1.5e-06	4.47e-05
lcl|NW_019291761.1_ncrna_XR_002722985.1_16069	206.084	-0.731364	0.152781	-4.787	1.69e-06	5e-05
lcl|NW_019290104.1_mrna_XM_023160739.1_8938	598.421	-0.708599	0.148081	-4.7852	1.71e-06	5.03e-05
lcl|NW_019289569.1_mrna_XM_023174508.1_3605	3151.47	-0.243401	0.0509508	-4.77718	1.78e-06	5.22e-05
lcl|NW_019290589.1_mrna_XM_023163703.1_11892	703.839	-0.899369	0.188324	-4.77564	1.79e-06	5.24e-05
lcl|NW_019289486.1_mrna_XM_023166561.1_1546	5635.25	-0.36696	0.0770391	-4.7633	1.9e-06	5.55e-05
lcl|NW_019290304.1_mrna_XM_023162240.1_10411	687.659	-0.501207	0.105283	-4.76058	1.93e-06	5.61e-05
lcl|NW_019294013.1_mrna_XM_023171208.1_19533	293.379	-0.986006	0.207263	-4.75728	1.96e-06	5.68e-05
lcl|NW_019290528.1_mrna_XM_023163340.1_11524	4155.74	-0.393607	0.0829008	-4.74793	2.06e-06	5.92e-05
lcl|NW_019289715.1_mrna_XM_023157326.1_5492	5321.63	-0.380536	0.0801691	-4.74666	2.07e-06	5.94e-05
lcl|NW_019290552.1_mrna_XM_023163484.1_11670	740.535	-0.433284	0.0913603	-4.74258	2.11e-06	6.03e-05
lcl|NW_019289594.1_mrna_XM_023155873.1_4036	86.3636	-0.797155	0.168462	-4.73196	2.22e-06	6.32e-05
lcl|NW_019290256.1_mrna_XM_023161900.1_10091	641.214	-1.13441	0.239989	-4.72693	2.28e-06	6.46e-05
lcl|NW_019290979.1_mrna_XM_023165466.1_13646	1290.81	-0.843794	0.178851	-4.71785	2.38e-06	6.73e-05
lcl|NW_019290174.1_mrna_XM_023161278.1_9471	692.999	-0.376533	0.0799331	-4.71061	2.47e-06	6.93e-05
lcl|NW_019289801.1_mrna_XM_023158004.1_6178	1219.47	-0.345489	0.0734361	-4.70461	2.54e-06	7.11e-05
lcl|NW_019289417.1_mrna_XM_023157655.1_53	357.477	-0.912268	0.194126	-4.69935	2.61e-06	7.27e-05
lcl|NW_019290688.1_mrna_XM_023164255.1_12427	184.702	-0.901141	0.191905	-4.69577	2.66e-06	7.39e-05
lcl|NW_019290591.1_mrna_XM_023163709.1_11899	1396.23	-0.776214	0.165814	-4.68123	2.85e-06	7.85e-05
lcl|NW_019294552.1_mrna_XM_023171646.1_19998	911.543	-0.370446	0.0795764	-4.65523	3.24e-06	8.78e-05
lcl|NW_019290253.1_mrna_XM_023161790.1_9973	26.2921	-1.52271	0.327326	-4.65197	3.29e-06	8.89e-05
lcl|NW_019289521.1_mrna_XM_023173482.1_2563	644.839	-0.482831	0.104032	-4.64117	3.46e-06	9.33e-05
lcl|NW_019290338.1_mrna_XM_023162413.1_10594	682.749	-0.399862	0.0864892	-4.62326	3.78e-06	0.00010161
lcl|NW_019291165.1_mrna_XM_023166173.1_14356	120.429	-0.76606	0.165852	-4.61892	3.86e-06	0.00010342
lcl|NW_019289462.1_mrna_XM_023161803.1_1025	2691.09	-0.487868	0.105622	-4.61902	3.86e-06	0.00010342
lcl|NW_019290610.1_mrna_XM_023163855.1_12044	582.447	-0.425284	0.0923611	-4.60458	4.13e-06	0.00011045
lcl|NW_019290932.1_mrna_XM_023165316.1_13484	367.6	-0.847605	0.184112	-4.60375	4.15e-06	0.00011071
lcl|NW_019289418.1_mrna_XM_023163401.1_112	3262.07	-0.247789	0.0538512	-4.60137	4.2e-06	0.0001118
lcl|NW_019289643.1_mrna_XM_023156480.1_4629	7727.5	-0.482685	0.105006	-4.59673	4.29e-06	0.00011395
lcl|NW_019290539.1_mrna_XM_023163410.1_11598	2752.55	-0.627908	0.136648	-4.59509	4.33e-06	0.00011466
lcl|NW_019290469.1_mrna_XM_023163043.1_11229	600.903	-1.85194	0.404193	-4.58183	4.61e-06	0.00012159
lcl|NW_019291758.1_mrna_XM_023167816.1_16055	3469.17	-0.293948	0.0641753	-4.5804	4.64e-06	0.00012221
lcl|NW_019289641.1_mrna_XM_023156467.1_4609	187.762	-0.703764	0.153757	-4.57712	4.71e-06	0.00012376
lcl|NW_019290987.1_mrna_XM_023165522.1_13702	491.379	-1.36159	0.297651	-4.57446	4.77e-06	0.00012515
lcl|NW_019289725.1_mrna_XM_023157371.1_5537	1044.13	-0.36647	0.0807475	-4.53847	5.67e-06	0.00014759
lcl|NW_019289629.1_mrna_XM_023156322.1_4465	88.3304	-0.793154	0.174833	-4.53665	5.72e-06	0.00014855
lcl|NW_019289497.1_mrna_XM_023169099.1_1828	746.007	-0.77944	0.172199	-4.52638	6e-06	0.00015481
lcl|NW_019289978.1_mrna_XM_023159850.1_8027	540.042	-0.461459	0.101943	-4.52663	5.99e-06	0.00015481
lcl|NW_019289931.1_mrna_XM_023159410.1_7574	356.031	-0.886754	0.1965	-4.51274	6.4e-06	0.00016383
lcl|NW_019290311.1_mrna_XM_023162272.1_10452	420.72	-0.545147	0.121078	-4.50243	6.72e-06	0.00017145
lcl|NW_019291134.1_mrna_XM_023166092.1_14279	484.032	-0.653744	0.145303	-4.49919	6.82e-06	0.00017381
lcl|NW_019290090.1_mrna_XM_023160614.1_8804	215.599	-1.03563	0.230282	-4.49725	6.88e-06	0.00017486
lcl|NW_019289551.1_mrna_XM_023174154.1_3247	739.406	-1.14803	0.25538	-4.49538	6.94e-06	0.00017613
lcl|NW_019289738.1_mrna_XM_023157506.1_5666	113.54	-1.11993	0.249434	-4.48989	7.13e-06	0.00018045
lcl|NW_019290086.1_mrna_XM_023160588.1_8785	3611.62	0.220742	0.0493618	4.47192	7.75e-06	0.00019481
lcl|NW_019295227.1_ncrna_XR_002723601.1_20436	251.199	-0.590754	0.132161	-4.46997	7.82e-06	0.00019629
lcl|NW_019290928.1_mrna_XM_023165289.1_13457	371.789	-0.338225	0.0757635	-4.46422	8.04e-06	0.00020102
lcl|NW_019290350.1_mrna_XM_023162486.1_10663	574.503	-1.39536	0.312649	-4.46301	8.08e-06	0.00020185
lcl|NW_019289465.1_mrna_XM_023162514.1_1096	863.264	-0.637214	0.142988	-4.4564	8.33e-06	0.00020692
lcl|NW_019290445.1_mrna_XM_023162906.1_11097	1847.45	-0.486129	0.109274	-4.44872	8.64e-06	0.00021381
lcl|NW_019289710.1_mrna_XM_023157274.1_5444	45.6554	-1.20399	0.271361	-4.43687	9.13e-06	0.00022491
lcl|NW_019292913.1_mrna_XM_023169942.1_18218	1832.3	-0.50176	0.113302	-4.42853	9.49e-06	0.00023343
lcl|NW_019290790.1_mrna_XM_023164721.1_12888	1347.02	-0.281023	0.0635747	-4.42036	9.85e-06	0.00024099
lcl|NW_019294706.1_mrna_XM_023171740.1_20102	861.804	-0.486944	0.110195	-4.41895	9.92e-06	0.00024185
lcl|NW_019289815.1_mrna_XM_023158182.1_6348	1313.49	-0.311738	0.070544	-4.41906	9.91e-06	0.00024185
lcl|NW_019289502.1_mrna_XM_023170197.1_1956	3489.43	-1.13894	0.257811	-4.41773	9.97e-06	0.00024286
lcl|NW_019290085.1_mrna_XM_023160579.1_8776	6257.53	-0.462514	0.105026	-4.40382	1.06e-05	0.00025783
lcl|NW_019290650.1_mrna_XM_023164085.1_12266	423.649	-0.690376	0.157067	-4.39544	1.11e-05	0.00026758
lcl|NW_019289450.1_mrna_XM_023159551.1_796	1145.52	-0.352525	0.0802304	-4.3939	1.11e-05	0.00026908
lcl|NW_019293908.1_mrna_XM_023171101.1_19431	967.49	-0.567259	0.129126	-4.39306	1.12e-05	0.00026973
lcl|NW_019291497.1_mrna_XM_023167223.1_15431	1925.51	-0.329969	0.0752299	-4.38615	1.15e-05	0.00027804
lcl|NW_019291381.1_mrna_XM_023166898.1_15097	994.035	-0.274504	0.0627978	-4.37124	1.24e-05	0.00029598
lcl|NW_019289924.1_mrna_XM_023159340.1_7509	366.359	-1.23812	0.283372	-4.36924	1.25e-05	0.00029827
lcl|NW_019291010.1_miscrna_XR_002722686.1_13793	574.979	-0.450546	0.103127	-4.36883	1.25e-05	0.00029839
lcl|NW_019291231.1_mrna_XM_023166410.1_14607	4346.28	-0.44428	0.101849	-4.36215	1.29e-05	0.00030672
lcl|NW_019289462.1_mrna_XM_023162029.1_1052	959.829	-0.286768	0.0657443	-4.36187	1.29e-05	0.00030672
lcl|NW_019290861.1_mrna_XM_023165001.1_13165	2984.41	0.221713	0.0508925	4.3565	1.32e-05	0.00031314
lcl|NW_019291328.1_mrna_XM_023166731.1_14930	264.449	-0.817563	0.188086	-4.34674	1.38e-05	0.00032488
lcl|NW_019289692.1_mrna_XM_023157010.1_5170	4582.47	-0.383576	0.0882684	-4.34557	1.39e-05	0.00032616
lcl|NW_019292014.1_mrna_XM_023168446.1_16705	465.473	-0.533969	0.123063	-4.33901	1.43e-05	0.00033556
lcl|NW_019290058.1_mrna_XM_023160394.1_8591	166.275	-0.694619	0.160156	-4.33715	1.44e-05	0.00033745
lcl|NW_019289502.1_mrna_XM_023170118.1_1947	8960.63	-0.582879	0.134704	-4.32711	1.51e-05	0.00035169
lcl|NW_019290753.1_mrna_XM_023164557.1_12730	447.772	-0.933777	0.216611	-4.31085	1.63e-05	0.00037434
lcl|NW_019290482.1_mrna_XM_023163101.1_11286	486.097	-0.485037	0.112567	-4.30887	1.64e-05	0.00037665
lcl|NW_019292150.1_mrna_XM_023168739.1_16992	405.28	-0.976631	0.227648	-4.2901	1.79e-05	0.00040767
lcl|NW_019296452.1_mrna_XM_023172601.1_20975	2280.46	-1.67688	0.391907	-4.27878	1.88e-05	0.00042483
lcl|NW_019290097.1_mrna_XM_023160674.1_8872	684.428	-0.69467	0.162634	-4.27138	1.94e-05	0.00043665
lcl|NW_019290504.1_mrna_XM_023163236.1_11424	15682.2	-0.711366	0.166914	-4.26188	2.03e-05	0.00045215
lcl|NW_019290310.1_mrna_XM_023162264.1_10446	30.453	-1.80249	0.423835	-4.25281	2.11e-05	0.00046821
lcl|NW_019291640.1_mrna_XM_023167519.1_15748	880.871	-0.71026	0.167003	-4.25297	2.11e-05	0.00046821
lcl|NW_019290569.1_mrna_XM_023163577.1_11765	467.673	-0.570828	0.134278	-4.25108	2.13e-05	0.00047057
lcl|NW_019291136.1_mrna_XM_023166097.1_14285	3673.24	-0.484092	0.113981	-4.24712	2.17e-05	0.00047704
lcl|NW_019292626.1_mrna_XM_023169527.1_17803	160.59	-0.46706	0.109965	-4.24734	2.16e-05	0.00047704
lcl|NW_019290131.1_mrna_XM_023160984.1_9168	1182.26	0.196227	0.0462216	4.24536	2.18e-05	0.00048016
lcl|NW_019293026.1_mrna_XM_023170086.1_18376	753.994	-0.34196	0.0809037	-4.22675	2.37e-05	0.00051852
lcl|NW_019290204.1_mrna_XM_023161479.1_9663	1159.82	-0.46659	0.110549	-4.22067	2.44e-05	0.00052988
lcl|NW_019289641.1_mrna_XM_023156469.1_4615	385.108	-0.532894	0.126322	-4.21855	2.46e-05	0.00053312
lcl|NW_019316302.1_mrna_XM_023173172.1_21625	481.346	-0.336105	0.0796679	-4.21883	2.46e-05	0.00053312
lcl|NW_019291551.1_mrna_XM_023167346.1_15561	60.5198	-1.40208	0.332703	-4.21421	2.51e-05	0.00054203
lcl|NW_019289874.1_mrna_XM_023158803.1_6971	7866.25	-0.291555	0.0692015	-4.21313	2.52e-05	0.0005433
lcl|NW_019289589.1_mrna_XM_023155768.1_3919	13.4133	-3.25373	0.773337	-4.20739	2.58e-05	0.00055572
lcl|NW_019289595.1_mrna_XM_023155904.1_4052	46835	-0.705606	0.167753	-4.20623	2.6e-05	0.00055785
lcl|NW_019289515.1_mrna_XM_023173261.1_2382	1507.97	-0.176407	0.0420321	-4.19695	2.71e-05	0.00057819
lcl|NW_019289469.1_mrna_XM_023163225.1_1181	181.024	-0.709166	0.169145	-4.19266	2.76e-05	0.00058846
lcl|NW_019292388.1_mrna_XM_023169138.1_17407	457.67	-0.731233	0.174434	-4.19204	2.76e-05	0.00058854
lcl|NW_019289467.1_mrna_XM_023162988.1_1151	3493.18	-0.50267	0.119982	-4.18956	2.8e-05	0.00059349
lcl|NW_019289627.1_mrna_XM_023156299.1_4446	3884.82	-0.517115	0.123523	-4.1864	2.83e-05	0.00060024
lcl|NW_019290256.1_mrna_XM_023161902.1_10090	598.039	-0.683843	0.163394	-4.18523	2.85e-05	0.00060257
lcl|NW_019290029.1_ncrna_XR_002722120.1_8363	423.492	-1.56385	0.373842	-4.1832	2.87e-05	0.00060642
lcl|NW_019289842.1_mrna_XM_023158526.1_6684	1962.19	-0.9404	0.224888	-4.18164	2.89e-05	0.0006098
lcl|NW_019289589.1_mrna_XM_023155772.1_3923	140.004	-0.899412	0.215208	-4.17927	2.92e-05	0.0006154
lcl|NW_019290343.1_mrna_XM_023162437.1_10610	1047.37	-0.365925	0.0875918	-4.17761	2.95e-05	0.00061911
lcl|NW_019291209.1_ncrna_XR_002722776.1_14499	6.76907	-4.47085	1.07036	-4.17698	2.95e-05	0.00062005
lcl|NW_019289817.1_mrna_XM_023158195.1_6359	513.846	-0.510199	0.122299	-4.17172	3.02e-05	0.00063372
lcl|NW_019290134.1_mrna_XM_023160996.1_9194	730.121	-0.38897	0.0932984	-4.1691	3.06e-05	0.00064025
lcl|NW_019289473.1_mrna_XM_023164133.1_1275	197.953	-0.487454	0.117046	-4.16463	3.12e-05	0.00065127
lcl|NW_019291663.1_mrna_XM_023167589.1_15826	635.021	-0.951629	0.228653	-4.1619	3.16e-05	0.00065659
lcl|NW_019289589.1_mrna_XM_023155770.1_3921	3783.51	-0.339163	0.0815716	-4.15786	3.21e-05	0.00066662
lcl|NW_019290605.1_mrna_XM_023163833.1_12023	261.73	-0.928191	0.223442	-4.15405	3.27e-05	0.0006761
lcl|NW_019290592.1_mrna_XM_023163744.1_11933	213.879	-0.911377	0.220164	-4.13953	3.48e-05	0.00071675
lcl|NW_019290957.1_mrna_XM_023165416.1_13592	775.313	-0.344205	0.0832956	-4.13233	3.59e-05	0.00073774
lcl|NW_019292477.1_mrna_XM_023169270.1_17543	78.9011	-0.927606	0.224513	-4.13163	3.6e-05	0.00073907
lcl|NW_019290803.1_mrna_XM_023164784.1_12946	63.4887	-1.36207	0.329792	-4.1301	3.63e-05	0.00074125
lcl|NW_019294636.1_mrna_XM_023171695.1_20050	561.268	-0.431185	0.104395	-4.13032	3.62e-05	0.00074125
lcl|NW_019289928.1_mrna_XM_023159389.1_7553	6421.12	-0.431395	0.104556	-4.12597	3.69e-05	0.00075371
lcl|NW_019292982.1_ncrna_XR_002723269.1_18309	660.862	-0.352555	0.0854649	-4.12514	3.71e-05	0.00075548
lcl|NW_019290010.1_mrna_XM_023160052.1_8232	58.9566	-1.16629	0.282764	-4.12461	3.71e-05	0.00075631
lcl|NW_019289855.1_mrna_XM_023158665.1_6832	701.685	-0.582059	0.141152	-4.12364	3.73e-05	0.00075857
lcl|NW_019290172.1_mrna_XM_023161260.1_9449	1410.67	-0.313055	0.0761347	-4.11185	3.92e-05	0.00079555
lcl|NW_019291129.1_mrna_XM_023166062.1_14251	378.259	-0.645431	0.157025	-4.11037	3.95e-05	0.00079919
lcl|NW_019290256.1_mrna_XM_023161850.1_10033	1505.61	-0.884261	0.215551	-4.10233	4.09e-05	0.00082176
lcl|NW_019291413.1_mrna_XM_023167002.1_15201	42.3565	-1.72796	0.421379	-4.10073	4.12e-05	0.00082648
lcl|NW_019290597.1_mrna_XM_023163765.1_11960	767.257	-0.388867	0.0948798	-4.09852	4.16e-05	0.00083235
lcl|NW_019289615.1_mrna_XM_023156133.1_4277	531.099	-0.581742	0.142129	-4.09306	4.26e-05	0.0008491
lcl|NW_019291988.1_mrna_XM_023168400.1_16658	105.763	-1.11972	0.273802	-4.08951	4.32e-05	0.00086115
lcl|NW_019289856.1_mrna_XM_023158671.1_6835	157.464	-0.896193	0.219351	-4.08566	4.4e-05	0.00087298
lcl|NW_019295931.1_mrna_XM_023172408.1_20777	425.883	-0.523204	0.128063	-4.08551	4.4e-05	0.00087298
lcl|NW_019291385.1_mrna_XM_023166903.1_15102	273.545	-0.46979	0.115035	-4.08389	4.43e-05	0.00087801
lcl|NW_019289620.1_ncrna_XR_002721698.1_4360	52.6678	-0.799329	0.195799	-4.08239	4.46e-05	0.00088265
lcl|NW_019289473.1_mrna_XM_023164111.1_1253	207.731	-0.438086	0.107334	-4.08153	4.47e-05	0.00088482
lcl|NW_019289495.1_mrna_XM_023168328.1_1747	396.062	-0.456624	0.111977	-4.07785	4.55e-05	0.00089789
lcl|NW_019290705.1_mrna_XM_023164370.1_12540	448.452	-0.462745	0.113577	-4.07426	4.62e-05	0.00090672
lcl|NW_019290603.1_mrna_XM_023163820.1_12011	318.807	-0.457802	0.112367	-4.07418	4.62e-05	0.00090672
lcl|NW_019290142.1_mrna_XM_023161108.1_9253	152.861	-0.436284	0.107123	-4.07273	4.65e-05	0.00091128
lcl|NW_019293177.1_mrna_XM_023170310.1_18593	1296.45	-1.294	0.317977	-4.06948	4.71e-05	0.0009219
lcl|NW_019294606.1_mrna_XM_023171672.1_20029	1034.8	-0.196407	0.0483334	-4.06358	4.83e-05	0.00094326
lcl|NW_019292883.1_mrna_XM_023169907.1_18186	72.9028	-0.812861	0.20005	-4.0633	4.84e-05	0.0009433
lcl|NW_019289903.1_mrna_XM_023159098.1_7269	1677.3	-0.660373	0.162892	-4.05406	5.03e-05	0.00097904
lcl|NW_019292530.1_mrna_XM_023169367.1_17642	172.114	-0.876165	0.216709	-4.04304	5.28e-05	0.00102259
lcl|NW_019291059.1_mrna_XM_023165818.1_13995	791.425	-0.921535	0.228215	-4.03801	5.39e-05	0.00104231
lcl|NW_019289623.1_mrna_XM_023156250.1_4397	161.688	-1.8193	0.451071	-4.03329	5.5e-05	0.00105972
lcl|NW_019290256.1_mrna_XM_023161915.1_10094	296.345	-1.43155	0.354992	-4.03263	5.52e-05	0.00106024
lcl|NW_019290827.1_mrna_XM_023164882.1_13050	5870.92	-0.628208	0.155865	-4.03047	5.57e-05	0.00106752
lcl|NW_019292137.1_mrna_XM_023168709.1_16962	287.923	-0.672225	0.166869	-4.02847	5.61e-05	0.00107165
lcl|NW_019292341.1_mrna_XM_023169052.1_17321	193.949	-0.711545	0.176887	-4.0226	5.76e-05	0.00109615
lcl|NW_019295027.1_mrna_XM_023171949.1_20322	543.683	-0.409721	0.101894	-4.02105	5.79e-05	0.00110212
lcl|NW_019290256.1_mrna_XM_023161899.1_10085	296.976	-0.930402	0.231424	-4.02034	5.81e-05	0.00110418
lcl|NW_019289934.1_mrna_XM_023159463.1_7621	93.525	-0.961322	0.239442	-4.01485	5.95e-05	0.0011263
lcl|NW_019292088.1_mrna_XM_023168627.1_16882	230.639	-1.09731	0.273452	-4.0128	6e-05	0.00113482
lcl|NW_019290174.1_mrna_XM_023161285.1_9465	882.834	-0.399698	0.0997797	-4.00581	6.18e-05	0.00116506
lcl|NW_019290763.1_mrna_XM_023164623.1_12792	1341.12	-0.319691	0.0798075	-4.00577	6.18e-05	0.00116506
lcl|NW_019289496.1_mrna_XM_023168939.1_1815	77.6889	-1.02815	0.258203	-3.98195	6.84e-05	0.00127364
lcl|NW_019290135.1_mrna_XM_023160998.1_9200	971.79	-0.375389	0.094375	-3.97763	6.96e-05	0.00129553
lcl|NW_019292917.1_mrna_XM_023169948.1_18227	24.1528	-1.15956	0.291876	-3.97278	7.1e-05	0.00131775
lcl|NW_019289899.1_mrna_XM_023159055.1_7222	52.6016	-3.98771	1.00409	-3.97146	7.14e-05	0.00132357
lcl|NW_019290292.1_mrna_XM_023162180.1_10354	698.49	-0.27827	0.0702296	-3.9623	7.42e-05	0.00136926
lcl|NW_019289574.1_mrna_XM_023174605.1_3712	438.775	-0.438333	0.110981	-3.94961	7.83e-05	0.00143262
lcl|NW_019289567.1_mrna_XM_023174406.1_3507	634.171	-0.293504	0.0743557	-3.9473	7.9e-05	0.00144494
lcl|NW_019289664.1_mrna_XM_023156751.1_4902	89.2713	-0.90277	0.22874	-3.94671	7.92e-05	0.0014469
lcl|NW_019289934.1_mrna_XM_023159457.1_7630	2631.99	-0.246192	0.0624757	-3.94061	8.13e-05	0.0014809
lcl|NW_019290082.1_mrna_XM_023160560.1_8760	3322.81	-0.632767	0.160602	-3.93996	8.15e-05	0.00148326
lcl|NW_019289791.1_mrna_XM_023157908.1_6077	386.886	-0.701351	0.178291	-3.93375	8.36e-05	0.00151875
lcl|NW_019290168.1_mrna_XM_023161240.1_9429	269.61	-0.586183	0.149076	-3.93212	8.42e-05	0.0015274
lcl|NW_019290041.1_mrna_XM_023160297.1_8490	374.386	-0.487418	0.124141	-3.92633	8.63e-05	0.00156116
lcl|NW_019290644.1_mrna_XM_023164016.1_12200	2400.79	-0.34666	0.0883103	-3.92548	8.66e-05	0.00156326
lcl|NW_019291845.1_mrna_XM_023168106.1_16352	1841.06	-0.390669	0.0996724	-3.91953	8.87e-05	0.00159885
lcl|NW_019289644.1_mrna_XM_023156500.1_4651	131.577	-0.826069	0.210932	-3.91628	8.99e-05	0.001617
lcl|NW_019290666.1_mrna_XM_023164161.1_12336	377.915	-0.341301	0.0871455	-3.91644	8.99e-05	0.001617
lcl|NW_019290261.1_mrna_XM_023161966.1_10136	3953.15	-0.439114	0.112251	-3.91188	9.16e-05	0.00164492
lcl|NW_019290152.1_mrna_XM_023161166.1_9357	570.434	-0.422245	0.108049	-3.90789	9.31e-05	0.0016705
lcl|NW_019293736.1_mrna_XM_023170942.1_19257	227.335	-0.567024	0.145292	-3.90266	9.51e-05	0.00170148
lcl|NW_019289830.1_mrna_XM_023158319.1_6482	1496.25	-0.235858	0.0604622	-3.90092	9.58e-05	0.00171191
lcl|NW_019289473.1_mrna_XM_023164203.1_1246	174.468	-0.423161	0.108644	-3.89495	9.82e-05	0.0017463
lcl|NW_019292748.1_mrna_XM_023169725.1_18000	943.413	-0.402904	0.103439	-3.8951	9.82e-05	0.0017463
lcl|NW_019290646.1_mrna_XM_023164036.1_12216	2572.28	-0.402191	0.103264	-3.89478	9.83e-05	0.0017463
lcl|NW_019289958.1_mrna_XM_023159637.1_7807	2160.46	0.244284	0.0627774	3.89127	9.97e-05	0.00176797
lcl|NW_019289593.1_mrna_XM_023155866.1_3982	59.3938	-2.05889	0.529184	-3.89069	0.0001	0.00177031
lcl|NW_019292343.1_ncrna_XR_002723138.1_17332	43.7559	-1.0011	0.257402	-3.88924	0.00010056	0.00177895
lcl|NW_019291441.1_mrna_XM_023167090.1_15293	454.117	-0.545644	0.140458	-3.88475	0.00010243	0.00180633
lcl|NW_019289442.1_mrna_XM_023157347.1_569	270.49	-0.973431	0.25078	-3.88161	0.00010377	0.00182595
lcl|NW_019291336.1_mrna_XM_023166774.1_14978	44.8248	-1.03429	0.266572	-3.87995	0.00010448	0.00183644
lcl|NW_019289595.1_mrna_XM_023155889.1_4047	1516.88	-0.455904	0.11769	-3.87377	0.00010716	0.00187967
lcl|NW_019291204.1_mrna_XM_023166286.1_14481	845.539	-0.777344	0.200895	-3.86941	0.0001091	0.00191154
lcl|NW_019291871.1_mrna_XM_023168176.1_16419	743.347	-0.397626	0.102851	-3.86602	0.00011063	0.00193214
lcl|NW_019290247.1_mrna_XM_023161748.1_9931	300.006	-0.48423	0.125339	-3.86336	0.00011184	0.00195122
lcl|NW_019292983.1_mrna_XM_023170029.1_18313	1366.3	-0.312605	0.0809631	-3.86108	0.00011288	0.0019674
lcl|NW_019289584.1_mrna_XM_023155721.1_3871	162.922	-0.560893	0.145358	-3.8587	0.00011399	0.00198038
lcl|NW_019289429.1_mrna_XM_023155754.1_396	7674.46	-0.55238	0.143564	-3.84762	0.00011927	0.00206338
lcl|NW_019291622.1_ncrna_XR_002722928.1_15706	62.4669	-0.995377	0.258747	-3.84692	0.00011961	0.00206528
lcl|NW_019292734.1_mrna_XM_023169705.1_17979	435.826	-0.781697	0.203422	-3.84273	0.00012167	0.00209611
lcl|NW_019289473.1_mrna_XM_023164274.1_1273	219.024	-0.42911	0.11174	-3.84025	0.00012291	0.00211294
lcl|NW_019291405.1_mrna_XM_023166954.1_15166	1313.64	-0.31989	0.083294	-3.8405	0.00012279	0.00211294
lcl|NW_019289641.1_mrna_XM_023156457.1_4611	305.554	-0.464684	0.121077	-3.83791	0.00012409	0.00213101
lcl|NW_019289834.1_mrna_XM_023158452.1_6608	182.36	-0.966307	0.251802	-3.83757	0.00012426	0.00213173
lcl|NW_019290785.1_mrna_XM_023164687.1_12856	111.772	-1.18939	0.31006	-3.836	0.00012505	0.00214091
lcl|NW_019290425.1_mrna_XM_023162797.1_10986	236.487	-1.24146	0.324059	-3.83096	0.00012764	0.00218066
lcl|NW_019291834.1_mrna_XM_023168081.1_16325	5779.5	-0.56962	0.148746	-3.82949	0.00012841	0.0021915
lcl|NW_019289511.1_mrna_XM_023172185.1_2195	1896.28	-1.0672	0.278915	-3.82627	0.0001301	0.00221357
lcl|NW_019290179.1_mrna_XM_023161328.1_9516	401.734	-0.421776	0.110232	-3.82626	0.00013011	0.00221357
lcl|NW_019291120.1_mrna_XM_023166017.1_14205	128.622	-0.504274	0.131859	-3.82435	0.00013112	0.00222845
lcl|NW_019293337.1_mrna_XM_023170472.1_18761	858.044	-0.529209	0.13841	-3.82348	0.00013158	0.00223399
lcl|NW_019289907.1_mrna_XM_023159127.1_7295	229.311	-0.600818	0.157193	-3.82218	0.00013228	0.00224355
lcl|NW_019289501.1_mrna_XM_023169989.1_1938	388.216	-0.432902	0.113335	-3.81966	0.00013363	0.00226419
lcl|NW_019291520.1_mrna_XM_023167273.1_15484	2650.9	-0.375083	0.0982051	-3.81939	0.00013378	0.00226439
lcl|NW_019290501.1_mrna_XM_023163219.1_11410	1372.75	-1.00251	0.26257	-3.81804	0.00013451	0.00227443
lcl|NW_019296919.1_ncrna_XR_002723694.1_21117	319.313	-0.531667	0.139334	-3.81578	0.00013575	0.002293
lcl|NW_019290740.1_mrna_XM_023164524.1_12700	262.011	-0.533974	0.139966	-3.81504	0.00013616	0.00229754
lcl|NW_019289473.1_mrna_XM_023163925.1_1281	172.724	-0.576696	0.151198	-3.81417	0.00013664	0.00230324
lcl|NW_019291494.1_mrna_XM_023167210.1_15419	402.903	-1.00261	0.263341	-3.80726	0.00014052	0.00236616
lcl|NW_019289777.1_ncrna_XR_002721877.1_5924	62.871	-1.70024	0.4467	-3.80623	0.0001411	0.00237359
lcl|NW_019290283.1_mrna_XM_023162135.1_10310	784.819	-0.53956	0.141771	-3.80586	0.00014131	0.00237473
lcl|NW_019290753.1_mrna_XM_023164554.1_12734	155.871	-1.25094	0.329695	-3.79422	0.00014811	0.00248126
lcl|NW_019289914.1_mrna_XM_023159244.1_7412	8898.85	-0.418117	0.110245	-3.79263	0.00014906	0.00248964
lcl|NW_019290820.1_mrna_XM_023164856.1_13024	21765.5	-0.24864	0.0655673	-3.79213	0.00014936	0.00249208
lcl|NW_019289516.1_mrna_XM_023173347.1_2426	3426.05	-0.244819	0.0645936	-3.79014	0.00015056	0.00250958
lcl|NW_019290640.1_mrna_XM_023163996.1_12182	13247.9	-0.35805	0.0944795	-3.78972	0.00015082	0.00251136
lcl|NW_019290977.1_mrna_XM_023165464.1_13639	274.463	-0.464065	0.122471	-3.78918	0.00015115	0.00251426
lcl|NW_019291100.1_mrna_XM_023165928.1_14119	103.683	-0.864058	0.228341	-3.78407	0.00015428	0.00256127
lcl|NW_019289623.1_mrna_XM_023156243.1_4396	708.15	-0.307241	0.081216	-3.78301	0.00015494	0.00256957
lcl|NW_019289496.1_mrna_XM_023168752.1_1793	26.1432	-1.35684	0.359126	-3.77817	0.00015799	0.00261216
lcl|NW_019293252.1_mrna_XM_023170397.1_18688	15362.1	-0.425187	0.112546	-3.7779	0.00015816	0.00261236
lcl|NW_019289515.1_mrna_XM_023173265.1_2392	1236.64	-0.378567	0.100221	-3.77732	0.00015852	0.00261396
lcl|NW_019297217.1_mrna_XM_023172794.1_21174	581.332	-0.364399	0.0964721	-3.77725	0.00015857	0.00261396
lcl|NW_019291573.1_mrna_XM_023167384.1_15608	353.301	-0.306929	0.0813442	-3.77321	0.00016116	0.00264868
lcl|NW_019289473.1_mrna_XM_023164195.1_1245	207.124	-0.498138	0.132301	-3.76518	0.00016643	0.00272709
lcl|NW_019290902.1_mrna_XM_023165177.1_13340	506.969	-0.454347	0.120941	-3.75678	0.00017212	0.00281466
lcl|NW_019292764.1_mrna_XM_023169753.1_18029	33.0823	-1.81856	0.485076	-3.74903	0.00017752	0.00289728
lcl|NW_019289529.1_mrna_XM_023173664.1_2747	311.311	-1.76473	0.471485	-3.74292	0.0001819	0.00296279
lcl|NW_019291033.1_mrna_XM_023165718.1_13890	2434.24	-0.496379	0.132693	-3.7408	0.00018344	0.00298491
lcl|NW_019291307.1_mrna_XM_023166673.1_14875	94.5617	-0.915845	0.245379	-3.73237	0.00018969	0.00308054
lcl|NW_019289495.1_mrna_XM_023168501.1_1767	165.664	-0.44359	0.119106	-3.72434	0.00019583	0.00316014
lcl|NW_019289687.1_mrna_XM_023156982.1_5143	176.345	-0.619048	0.166758	-3.71226	0.00020541	0.00329684
lcl|NW_019290070.1_mrna_XM_023160491.1_8691	4537.13	-0.487639	0.131356	-3.71234	0.00020535	0.00329684
lcl|NW_019289652.1_mrna_XM_023156592.1_4731	880.641	-0.24519	0.0660407	-3.71271	0.00020505	0.00329684
lcl|NW_019289880.1_mrna_XM_023158868.1_7038	849.19	-0.362002	0.0976672	-3.70649	0.00021015	0.00336632
lcl|NW_019289651.1_mrna_XM_023156568.1_4723	620.88	-0.846421	0.228405	-3.7058	0.00021073	0.00336954
lcl|NW_019289544.1_mrna_XM_023174056.1_3141	314.618	-1.04803	0.28305	-3.70263	0.00021338	0.00340469
lcl|NW_019290329.1_mrna_XM_023162378.1_10554	463.573	-0.544772	0.147224	-3.70029	0.00021535	0.0034329
lcl|NW_019290940.1_mrna_XM_023165336.1_13509	1977.47	-0.575589	0.155694	-3.69691	0.00021824	0.00347213
lcl|NW_019291800.1_mrna_XM_023167988.1_16232	1058.56	-0.565313	0.153157	-3.69106	0.00022332	0.00354611
lcl|NW_019289837.1_mrna_XM_023158504.1_6665	38109.6	-0.29985	0.0813621	-3.68537	0.00022837	0.00361233
lcl|NW_019289523.1_mrna_XM_023173510.1_2610	14.3191	-1.4963	0.406301	-3.68272	0.00023075	0.00363959
lcl|NW_019289533.1_mrna_XM_023173816.1_2908	823.317	-0.445344	0.120927	-3.68275	0.00023073	0.00363959
lcl|NW_019293239.1_mrna_XM_023170388.1_18679	882.001	-0.306977	0.0834258	-3.67964	0.00023357	0.00367335
lcl|NW_019291215.1_mrna_XM_023166333.1_14532	75.0925	-0.958866	0.260807	-3.67654	0.00023642	0.00371471
lcl|NW_019293579.1_mrna_XM_023170763.1_19103	611.051	-0.274507	0.0747164	-3.67399	0.00023879	0.00374483
lcl|NW_019294205.1_mrna_XM_023171370.1_19700	2002.41	-0.514522	0.140188	-3.67022	0.00024234	0.00379679
lcl|NW_019289512.1_mrna_XM_023172715.1_2257	374.398	-0.497563	0.135827	-3.6632	0.00024908	0.0038987
lcl|NW_019289828.1_mrna_XM_023158299.1_6465	180.363	-0.986936	0.269827	-3.65767	0.00025452	0.00397632
lcl|NW_019289515.1_mrna_XM_023173258.1_2376	533.755	-0.439035	0.12015	-3.65404	0.00025814	0.00402902
lcl|NW_019291363.1_mrna_XM_023166832.1_15035	4089.5	-0.606647	0.166113	-3.65201	0.0002602	0.00405724
lcl|NW_019290490.1_mrna_XM_023163168.1_11362	918.083	-0.458582	0.12562	-3.65054	0.00026169	0.0040766
lcl|NW_019289981.1_mrna_XM_023159879.1_8053	21403.8	0.23981	0.0657202	3.64895	0.00026332	0.0040981
lcl|NW_019290139.1_mrna_XM_023161053.1_9242	2410.4	-0.626242	0.171684	-3.64764	0.00026466	0.00411117
lcl|NW_019289516.1_mrna_XM_023173339.1_2418	349.692	-1.24649	0.34182	-3.64662	0.00026571	0.00412371
lcl|NW_019290122.1_mrna_XM_023160906.1_9102	641.317	-0.394355	0.108161	-3.64601	0.00026634	0.00412951
lcl|NW_019291182.1_mrna_XM_023166212.1_14398	7521.22	-0.223922	0.0614943	-3.64134	0.00027122	0.0042013
lcl|NW_019289421.1_mrna_XM_023167918.1_160	769.257	-0.367922	0.101064	-3.64048	0.00027213	0.00421131
lcl|NW_019292044.1_mrna_XM_023168509.1_16776	520.307	-0.540632	0.148573	-3.63882	0.00027389	0.00423453
lcl|NW_019294752.1_mrna_XM_023171762.1_20125	343.348	-0.331732	0.091232	-3.63613	0.00027676	0.00427095
lcl|NW_019291461.1_mrna_XM_023167147.1_15350	836.261	-0.607156	0.167074	-3.63406	0.00027899	0.00430139
lcl|NW_019289418.1_mrna_XM_023163071.1_109	422.859	-0.257756	0.0710877	-3.62589	0.00028797	0.00442727
lcl|NW_019289599.1_mrna_XM_023155941.1_4095	355.058	-0.665524	0.183687	-3.62313	0.00029106	0.00447056
lcl|NW_019291770.1_mrna_XM_023167863.1_16103	430.065	-0.432477	0.119406	-3.62189	0.00029245	0.00447947
lcl|NW_019290132.1_mrna_XM_023160990.1_9185	788.84	-0.783575	0.216395	-3.62104	0.00029342	0.00449012
lcl|NW_019290333.1_mrna_XM_023162398.1_10581	93.5127	-0.767362	0.212021	-3.61927	0.00029543	0.00451672
lcl|NW_019292923.1_mrna_XM_023169956.1_18235	288.499	-0.639882	0.177036	-3.61442	0.00030102	0.00458933
lcl|NW_019289987.1_mrna_XM_023159911.1_8082	162.855	-0.771973	0.213801	-3.61071	0.00030536	0.00464687
lcl|NW_019291363.1_mrna_XM_023166833.1_15036	41.2449	-3.83512	1.06247	-3.60963	0.00030664	0.00466194
lcl|NW_019291220.1_mrna_XM_023166375.1_14575	2323.97	-1.22229	0.33885	-3.60716	0.00030957	0.00470206
lcl|NW_019290227.1_mrna_XM_023161635.1_9814	290.923	-0.708984	0.196566	-3.60685	0.00030994	0.00470206
lcl|NW_019290120.1_ncrna_XR_002722206.1_9094	17326.3	-0.573046	0.158946	-3.60529	0.0003118	0.0047187
lcl|NW_019296570.1_mrna_XM_023172626.1_21004	265.726	-0.576273	0.159864	-3.60477	0.00031243	0.00472374
lcl|NW_019290785.1_mrna_XM_023164682.1_12851	493.642	-0.368967	0.102525	-3.59881	0.00031968	0.00482448
lcl|NW_019289831.1_mrna_XM_023158415.1_6576	536.361	-0.610469	0.169664	-3.5981	0.00032055	0.00483329
lcl|NW_019289957.1_mrna_XM_023159627.1_7796	635.729	-0.518785	0.14475	-3.584	0.00033837	0.005088
lcl|NW_019291186.1_mrna_XM_023166221.1_14416	243.087	-0.679731	0.189738	-3.58246	0.00034037	0.00510569
lcl|NW_019289578.1_mrna_XM_023174671.1_3775	1477.1	-0.576202	0.160828	-3.58273	0.00034002	0.00510569
lcl|NW_019289418.1_mrna_XM_023162360.1_100	12192.4	0.248252	0.069316	3.58145	0.00034169	0.00511911
lcl|NW_019289631.1_mrna_XM_023156369.1_4514	1373.79	-1.13344	0.316686	-3.57906	0.00034484	0.00516002
lcl|NW_019291079.1_mrna_XM_023165878.1_14058	112.467	-0.777326	0.217336	-3.57661	0.00034808	0.0052006
lcl|NW_019289592.1_mrna_XM_023155803.1_3958	432.405	-0.445686	0.124716	-3.5736	0.0003521	0.00525122
lcl|NW_019289595.1_ncrna_XR_002721666.1_4053	169.32	-0.683886	0.19148	-3.57157	0.00035484	0.00528723
lcl|NW_019291799.1_mrna_XM_023167981.1_16225	103.772	-0.785426	0.220016	-3.56986	0.00035717	0.00531708
lcl|NW_019290055.1_mrna_XM_023160373.1_8570	704.39	-0.651005	0.182388	-3.56934	0.00035788	0.00531907
lcl|NW_019295639.1_mrna_XM_023172286.1_20660	401.158	-0.423097	0.118675	-3.56518	0.00036361	0.00538853
lcl|NW_019289884.1_ncrna_XR_002722000.1_7107	8.20241	-6.49907	1.82344	-3.56419	0.00036499	0.00539924
lcl|NW_019292644.1_mrna_XM_023169561.1_17835	242.482	-0.493091	0.138365	-3.5637	0.00036567	0.00540018
lcl|NW_019294091.1_ncrna_XR_002723466.1_19607	125.727	-0.73113	0.205221	-3.56265	0.00036713	0.00541627
lcl|NW_019289574.1_mrna_XM_023174584.1_3687	426.133	-1.03028	0.289446	-3.5595	0.00037157	0.00547195
lcl|NW_019290012.1_mrna_XM_023160054.1_8236	283.149	-0.671933	0.188919	-3.55673	0.0003755	0.00551506
lcl|NW_019289534.1_mrna_XM_023173843.1_2934	841.38	-0.386483	0.10874	-3.55419	0.00037915	0.00555937
lcl|NW_019289776.1_mrna_XM_023157746.1_5914	5568.1	-0.289447	0.0814389	-3.55416	0.00037919	0.00555937
lcl|NW_019291878.1_mrna_XM_023168191.1_16432	247.586	-0.490878	0.138201	-3.55191	0.00038244	0.00559696
lcl|NW_019292121.1_mrna_XM_023168686.1_16940	700.15	0.249457	0.0704038	3.54324	0.00039524	0.00577408
lcl|NW_019290645.1_mrna_XM_023164021.1_12210	128.883	-0.710719	0.200953	-3.53674	0.0004051	0.00589527
lcl|NW_019290992.1_mrna_XM_023165528.1_13708	7965.05	-0.488129	0.138029	-3.53642	0.00040558	0.00589527
lcl|NW_019290501.1_mrna_XM_023163220.1_11409	1563.85	-0.914551	0.25881	-3.53367	0.00040983	0.00593963
lcl|NW_019289511.1_mrna_XM_023172215.1_2199	495.781	-0.699027	0.198054	-3.52948	0.00041637	0.00600796
lcl|NW_019290353.1_mrna_XM_023162506.1_10679	1002.81	-0.276767	0.0785582	-3.52308	0.00042656	0.00614779
lcl|NW_019289427.1_mrna_XM_023174273.1_335	73.0624	-1.18913	0.337659	-3.52167	0.00042884	0.00617005
lcl|NW_019289916.1_mrna_XM_023159252.1_7418	129.08	-1.16802	0.331682	-3.5215	0.00042911	0.00617005
lcl|NW_019289688.1_mrna_XM_023156987.1_5144	4436.59	-0.592575	0.168613	-3.5144	0.00044075	0.00632092
lcl|NW_019289623.1_mrna_XM_023156248.1_4394	14301.9	-0.459558	0.130792	-3.51365	0.000442	0.00633321
lcl|NW_019289422.1_mrna_XM_023171707.1_201	1517.77	-0.328262	0.0935073	-3.51054	0.00044719	0.00640206
lcl|NW_019290666.1_mrna_XM_023164166.1_12337	35488.2	-0.323992	0.0923113	-3.50977	0.00044849	0.00641508
lcl|NW_019290903.1_mrna_XM_023165191.1_13347	1043.63	-0.33062	0.0942142	-3.50924	0.00044939	0.00642242
lcl|NW_019289446.1_mrna_XM_023158730.1_724	115.246	-1.13197	0.322805	-3.50666	0.00045376	0.0064736
lcl|NW_019290895.1_mrna_XM_023165146.1_13315	507.793	-0.523951	0.149636	-3.50151	0.00046263	0.0065773
lcl|NW_019292280.1_mrna_XM_023168989.1_17244	1597.23	-0.26431	0.0755373	-3.49907	0.00046688	0.00663198
lcl|NW_019291484.1_mrna_XM_023167189.1_15396	7799.07	-0.22589	0.064573	-3.49822	0.00046838	0.00664748
lcl|NW_019289443.1_mrna_XM_023157735.1_618	97.3161	-1.0397	0.297364	-3.49637	0.00047163	0.00668794
lcl|NW_019289830.1_mrna_XM_023158352.1_6516	185.716	-0.673751	0.192849	-3.49367	0.00047644	0.00674689
lcl|NW_019290863.1_mrna_XM_023165008.1_13171	2539.51	-0.340017	0.0973331	-3.49334	0.00047702	0.00674689
lcl|NW_019290903.1_mrna_XM_023165198.1_13361	2335.09	-0.150957	0.0432873	-3.48733	0.00048787	0.00688249
lcl|NW_019289496.1_mrna_XM_023168564.1_1790	291.062	-0.911011	0.261357	-3.48569	0.00049087	0.00691291
lcl|NW_019290640.1_mrna_XM_023163992.1_12178	289.652	-0.768107	0.220735	-3.47976	0.00050186	0.00704961
lcl|NW_019290090.1_mrna_XM_023160605.1_8812	707.596	-0.347416	0.0998513	-3.47934	0.00050266	0.00705483
lcl|NW_019292661.1_mrna_XM_023169579.1_17853	222.642	-0.591611	0.170302	-3.47389	0.00051297	0.00716524
lcl|NW_019289739.1_mrna_XM_023157519.1_5677	7001.69	-0.589085	0.169579	-3.4738	0.00051314	0.00716524
lcl|NW_019290118.1_mrna_XM_023160886.1_9075	113.141	-0.480399	0.138626	-3.46543	0.00052938	0.00737317
lcl|NW_019289467.1_mrna_XM_023163067.1_1162	194.425	-0.481417	0.139082	-3.4614	0.00053738	0.00747194
lcl|NW_019293078.1_mrna_XM_023170151.1_18434	15.0394	-1.2213	0.353064	-3.45914	0.00054191	0.00750323
lcl|NW_019291150.1_mrna_XM_023166129.1_14317	521.59	-0.283392	0.0819632	-3.45755	0.00054512	0.00754126
lcl|NW_019289538.1_mrna_XM_023173943.1_3037	252.814	-0.339392	0.0982461	-3.4545	0.00055131	0.00761409
lcl|NW_019289713.1_mrna_XM_023157311.1_5480	45.3178	-1.82024	0.527162	-3.4529	0.00055459	0.00765293
lcl|NW_019291500.1_mrna_XM_023167228.1_15438	58.7612	-0.865152	0.250738	-3.45042	0.00055971	0.00771066
lcl|NW_019291069.1_ncrna_XR_002722709.1_14039	739.444	-0.411759	0.119358	-3.44979	0.00056103	0.00772235
lcl|NW_019289493.1_mrna_XM_023167971.1_1708	14603.5	-0.370722	0.107498	-3.44863	0.00056344	0.00774909
lcl|NW_019289699.1_mrna_XM_023157159.1_5309	902.396	-0.473416	0.13742	-3.44504	0.00057098	0.00783962
lcl|NW_019289514.1_mrna_XM_023173061.1_2302	268.007	-0.692227	0.201032	-3.44336	0.00057453	0.00787921
lcl|NW_019289735.1_mrna_XM_023157457.1_5625	3428.89	-0.324078	0.0942158	-3.43974	0.00058227	0.00797474
lcl|NW_019292009.1_mrna_XM_023168437.1_16699	51.6252	-1.20395	0.350118	-3.4387	0.00058451	0.00799862
lcl|NW_019289552.1_mrna_XM_023174203.1_3301	1206.82	-0.264514	0.0769395	-3.43794	0.00058615	0.00801441
lcl|NW_019291330.1_mrna_XM_023166750.1_14957	420.043	-0.706088	0.205584	-3.43455	0.00059353	0.00810189
lcl|NW_019291536.1_mrna_XM_023167311.1_15527	375.25	-0.24843	0.0723865	-3.432	0.00059914	0.00816602
lcl|NW_019293580.1_mrna_XM_023170815.1_19112	470.737	-0.545117	0.158938	-3.42975	0.00060415	0.00822629
lcl|NW_019289427.1_mrna_XM_023174262.1_332	317.414	-0.631345	0.18411	-3.42918	0.00060541	0.00823673
lcl|NW_019290282.1_mrna_XM_023162126.1_10300	13643.5	-0.439187	0.128089	-3.42876	0.00060634	0.00824251
lcl|NW_019291355.1_mrna_XM_023166810.1_15012	231.26	-0.905607	0.264139	-3.42852	0.00060688	0.00824303
lcl|NW_019292252.1_mrna_XM_023168929.1_17191	435.67	-0.671885	0.196086	-3.42649	0.00061144	0.00829785
lcl|NW_019293999.1_mrna_XM_023171198.1_19522	483.186	-0.451821	0.13196	-3.42392	0.00061726	0.00836326
lcl|NW_019289644.1_mrna_XM_023156493.1_4645	586.827	-0.747472	0.218362	-3.42309	0.00061914	0.00838183
lcl|NW_019292192.1_mrna_XM_023168821.1_17082	237.182	-0.592573	0.173165	-3.42201	0.0006216	0.00839447
lcl|NW_019289968.1_mrna_XM_023159735.1_7910	2068.77	-0.388588	0.113553	-3.42209	0.00062143	0.00839447
lcl|NW_019289444.1_mrna_XM_023158183.1_656	6230.06	-0.276216	0.0807285	-3.42154	0.00062268	0.00839949
lcl|NW_019289879.1_mrna_XM_023158825.1_7000	377.697	-0.632211	0.184835	-3.4204	0.00062528	0.00841646
lcl|NW_019292705.1_mrna_XM_023169662.1_17946	528.769	0.23747	0.0694619	3.41871	0.00062919	0.00846213
lcl|NW_019292075.1_mrna_XM_023168594.1_16850	173.091	-0.557467	0.163232	-3.41518	0.00063741	0.00856565
lcl|NW_019293457.1_mrna_XM_023170610.1_18902	133.698	-0.710935	0.208802	-3.40482	0.00066207	0.00886095
lcl|NW_019289496.1_mrna_XM_023168817.1_1803	229.078	-0.662781	0.194743	-3.40336	0.00066561	0.00888606
lcl|NW_019289964.1_mrna_XM_023159702.1_7874	32.4911	-8.49238	2.49822	-3.39938	0.0006754	0.00898073
lcl|NW_019294238.1_mrna_XM_023171401.1_19731	225.354	-0.649143	0.191109	-3.39672	0.00068199	0.00906107
lcl|NW_019291320.1_mrna_XM_023166696.1_14903	588.979	0.20831	0.06142	3.39156	0.00069496	0.00921103
lcl|NW_019292072.1_mrna_XM_023168585.1_16844	1280.79	-0.570281	0.168196	-3.39057	0.00069747	0.00923682
lcl|NW_019289633.1_mrna_XM_023156390.1_4532	851.085	-0.509628	0.150482	-3.38664	0.00070754	0.00934764
lcl|NW_019291985.1_mrna_XM_023168394.1_16650	2026.66	0.210996	0.0623118	3.38614	0.00070883	0.00935714
lcl|NW_019289473.1_mrna_XM_023164165.1_1248	194.184	-0.390889	0.115458	-3.38554	0.00071039	0.00937013
lcl|NW_019290336.1_mrna_XM_023162404.1_10586	141.225	-0.744124	0.220197	-3.37936	0.00072655	0.00956805
lcl|NW_019289516.1_mrna_XM_023173333.1_2410	1261.81	-1.16228	0.343997	-3.37875	0.00072817	0.00957404
lcl|NW_019292044.1_mrna_XM_023168518.1_16775	234.511	-0.493291	0.146137	-3.37553	0.00073673	0.00967105
lcl|NW_019289509.1_mrna_XM_023171883.1_2158	770.296	-0.410372	0.121663	-3.37303	0.00074346	0.00968969
lcl|NW_019290441.1_mrna_XM_023162879.1_11064	2692.91	-0.354857	0.105178	-3.37388	0.00074116	0.00968969
lcl|NW_019291456.1_mrna_XM_023167143.1_15340	5648.01	-0.164734	0.0488222	-3.37417	0.00074039	0.00968969
lcl|NW_019289972.1_mrna_XM_023159808.1_7983	2042.16	-0.189893	0.0563096	-3.3723	0.00074544	0.00970779
lcl|NW_019296813.1_mrna_XM_023172712.1_21091	293.819	-0.336501	0.099873	-3.36929	0.00075362	0.00979886
lcl|NW_019290739.1_mrna_XM_023164511.1_12698	336.615	-0.511969	0.152062	-3.36684	0.00076036	0.00987082
lcl|NW_019290562.1_mrna_XM_023163525.1_11706	79.623	-0.615603	0.183	-3.36395	0.00076835	0.00995881
lcl|NW_019293678.1_mrna_XM_023170892.1_19197	286.176	-0.873083	0.25963	-3.3628	0.00077157	0.00999276
lcl|NW_019290513.1_mrna_XM_023163281.1_11469	178.688	-0.327285	0.0973393	-3.36231	0.00077292	0.00999444
lcl|NW_019289838.1_mrna_XM_023158510.1_6668	4362.85	-0.20236	0.0601844	-3.36233	0.00077289	0.00999444
lcl|NW_019291942.1_mrna_XM_023168303.1_16546	1375.82	-0.238466	0.0709466	-3.3612	0.00077605	0.010027
lcl|NW_019294624.1_mrna_XM_023171694.1_20048	672.299	-0.25407	0.0756249	-3.35962	0.00078051	0.0100767
lcl|NW_019291652.1_mrna_XM_023167542.1_15773	488.114	-0.331994	0.0988738	-3.35775	0.00078579	0.0101369
lcl|NW_019289487.1_mrna_XM_023167104.1_1606	13.1684	-1.49065	0.444097	-3.35658	0.00078911	0.0101639
lcl|NW_019295088.1_mrna_XM_023171994.1_20368	405.612	-0.360527	0.107466	-3.3548	0.00079423	0.0102218
lcl|NW_019291659.1_mrna_XM_023167575.1_15805	865.352	-0.337818	0.100744	-3.35323	0.00079875	0.0102718
lcl|NW_019291312.1_mrna_XM_023166682.1_14886	610.014	-0.402396	0.120098	-3.35056	0.00080648	0.0103389
lcl|NW_019293512.1_mrna_XM_023170674.1_18970	425.855	-0.366409	0.109354	-3.35067	0.00080616	0.0103389
lcl|NW_019290432.1_mrna_XM_023162829.1_11016	1070.14	-0.173116	0.0516654	-3.35072	0.00080602	0.0103389
lcl|NW_019289754.1_mrna_XM_023157611.1_5776	213.926	-0.426604	0.12735	-3.34985	0.00080855	0.0103493
lcl|NW_019290250.1_mrna_XM_023161758.1_9943	6559.18	-0.943998	0.281997	-3.34754	0.00081531	0.0104115
lcl|NW_019291302.1_mrna_XM_023166644.1_14851	962.386	-0.676713	0.202179	-3.34709	0.00081664	0.0104204
lcl|NW_019290526.1_mrna_XM_023163321.1_11503	1229.21	-0.375653	0.11228	-3.34569	0.00082077	0.010465
lcl|NW_019289932.1_mrna_XM_023159440.1_7607	1769.43	-0.224837	0.0672592	-3.34284	0.00082925	0.0105649
lcl|NW_019289454.1_mrna_XM_023160459.1_890	7398.84	-0.339364	0.101589	-3.34054	0.00083615	0.0106363
lcl|NW_019290543.1_mrna_XM_023163455.1_11639	2243.72	-0.334348	0.100123	-3.33938	0.00083964	0.0106725
lcl|NW_019289777.1_mrna_XM_023157753.1_5937	3821.35	0.165536	0.0495928	3.33791	0.00084411	0.010721
lcl|NW_019290511.1_mrna_XM_023163276.1_11460	467.066	-0.267727	0.0802242	-3.33723	0.00084617	0.0107388
lcl|NW_019291186.1_ncrna_XR_002722763.1_14415	503.174	-0.307135	0.0921517	-3.33293	0.00085937	0.0108811
lcl|NW_019292317.1_mrna_XM_023169032.1_17296	67.9195	-1.02336	0.307242	-3.33079	0.00086601	0.0109399
lcl|NW_019290427.1_mrna_XM_023162819.1_11001	420.434	-0.359177	0.107889	-3.32913	0.00087116	0.0109966
lcl|NW_019290365.1_mrna_XM_023162558.1_10738	1834.97	-0.409592	0.123062	-3.32833	0.00087368	0.01102
lcl|NW_019289533.1_mrna_XM_023173831.1_2923	3852.29	-0.248611	0.0747239	-3.32706	0.00087767	0.0110617
lcl|NW_019292618.1_mrna_XM_023169513.1_17788	1898.78	-0.436504	0.131403	-3.32188	0.00089413	0.0112176
lcl|NW_019292535.1_mrna_XM_023169372.1_17647	150.338	-0.63939	0.192571	-3.32029	0.00089925	0.0112647
lcl|NW_019290053.1_mrna_XM_023160366.1_8560	574.224	-0.483201	0.145591	-3.31889	0.00090376	0.0112953
lcl|NW_019290640.1_mrna_XM_023163995.1_12181	409.508	-0.374436	0.112814	-3.31905	0.00090325	0.0112953
lcl|NW_019289620.1_mrna_XM_023156195.1_4337	713.397	-0.278535	0.0839774	-3.31678	0.00091061	0.0113723
lcl|NW_019290383.1_mrna_XM_023162633.1_10818	64.6471	-0.812324	0.245093	-3.31435	0.00091857	0.011463
lcl|NW_019290500.1_mrna_XM_023163213.1_11405	91.7282	-1.33876	0.404084	-3.31306	0.00092281	0.0114909
lcl|NW_019289647.1_mrna_XM_023156516.1_4669	3581.43	-0.279225	0.0842808	-3.31303	0.00092291	0.0114909
lcl|NW_019290091.1_mrna_XM_023160618.1_8814	1145.78	0.168064	0.0507887	3.30908	0.00093602	0.0116454
lcl|NW_019290033.1_mrna_XM_023160215.1_8408	1360.12	-0.338834	0.102439	-3.30768	0.00094074	0.0116863
lcl|NW_019291849.1_mrna_XM_023168117.1_16360	143.608	-1.57403	0.476378	-3.30416	0.0009526	0.0118072
lcl|NW_019290050.1_mrna_XM_023160346.1_8543	94.8791	-1.88477	0.570662	-3.30277	0.00095734	0.0118567
lcl|NW_019289837.1_mrna_XM_023158500.1_6661	985.985	-0.696664	0.21101	-3.30157	0.00096145	0.0118979
lcl|NW_019290714.1_mrna_XM_023164407.1_12575	312.594	-0.462287	0.140075	-3.30027	0.00096591	0.0119358
lcl|NW_019289795.1_mrna_XM_023157930.1_6102	43.7645	-0.946555	0.287239	-3.29535	0.00098298	0.0121286
lcl|NW_019289473.1_mrna_XM_023164158.1_1255	189.643	-0.334172	0.101465	-3.29346	0.00098962	0.0122014
lcl|NW_019291800.1_mrna_XM_023167990.1_16234	33.7962	-1.00996	0.306737	-3.2926	0.00099265	0.0122295
lcl|NW_019291283.1_mrna_XM_023166554.1_14755	202.529	-0.373254	0.113399	-3.29151	0.0009965	0.0122494
lcl|NW_019293226.1_mrna_XM_023170367.1_18659	493.085	-0.362091	0.110002	-3.29168	0.00099592	0.0122494
lcl|NW_019290433.1_mrna_XM_023162834.1_11022	230.434	-0.465962	0.141577	-3.29123	0.00099751	0.0122527
lcl|NW_019290634.1_mrna_XM_023163963.1_12144	1007.19	-0.486568	0.147886	-3.29016	0.00100131	0.0122902
lcl|NW_019289535.1_mrna_XM_023173862.1_2954	7119.27	-0.988123	0.300481	-3.28847	0.00100733	0.0123548
lcl|NW_019289975.1_mrna_XM_023159813.1_7987	307.387	-0.426015	0.129601	-3.28712	0.00101218	0.012405
lcl|NW_019289417.1_mrna_XM_023159512.1_73	249.552	-0.757141	0.23037	-3.28662	0.00101396	0.0124176
lcl|NW_019290712.1_mrna_XM_023164400.1_12569	1112	-0.427128	0.130007	-3.28542	0.00101831	0.0124523
lcl|NW_019289618.1_miscrna_XR_002721694.1_4321	437.363	-0.460037	0.140134	-3.28283	0.00102769	0.0125483
lcl|NW_019289545.1_mrna_XM_023174073.1_3158	2159.73	-0.509371	0.155178	-3.2825	0.00102889	0.0125537
lcl|NW_019290396.1_mrna_XM_023162697.1_10882	337.676	-0.319607	0.0973931	-3.28161	0.00103215	0.012584
lcl|NW_019292007.1_mrna_XM_023168435.1_16694	163.6	-0.625762	0.19076	-3.28036	0.00103676	0.0126216
lcl|NW_019293726.1_mrna_XM_023170930.1_19248	79.75	-1.13277	0.345403	-3.27957	0.00103966	0.0126476
lcl|NW_019289427.1_mrna_XM_023173952.1_300	609.876	-0.443394	0.135357	-3.27574	0.00105386	0.0127919
lcl|NW_019290174.1_mrna_XM_023161282.1_9472	820.062	-0.360061	0.109925	-3.2755	0.00105475	0.0127932
lcl|NW_019290119.1_mrna_XM_023160889.1_9078	1462.24	0.249739	0.076263	3.27471	0.00105771	0.0128197
lcl|NW_019289857.1_mrna_XM_023158673.1_6838	527.042	-0.320864	0.0981214	-3.27007	0.00107521	0.0130126
lcl|NW_019290322.1_mrna_XM_023162331.1_10510	1135.24	-0.678679	0.207582	-3.26946	0.00107755	0.0130312
lcl|NW_019289584.1_mrna_XM_023155727.1_3877	123.598	-0.449671	0.137563	-3.26883	0.00107992	0.0130503
lcl|NW_019289496.1_mrna_XM_023168660.1_1770	395.985	-0.539389	0.165043	-3.26818	0.00108242	0.013071
lcl|NW_019289501.1_mrna_XM_023169640.1_1889	5.57597	-5.94804	1.82165	-3.26518	0.00109393	0.0132003
lcl|NW_019293798.1_mrna_XM_023171009.1_19325	1365.56	-0.787749	0.241278	-3.2649	0.00109503	0.0132038
lcl|NW_019289473.1_mrna_XM_023164279.1_1295	451.294	-0.43782	0.134147	-3.26372	0.00109959	0.0132491
lcl|NW_019290389.1_mrna_XM_023162662.1_10848	3845.83	-0.345309	0.105848	-3.26231	0.00110509	0.0133056
lcl|NW_019289641.1_mrna_XM_023156465.1_4616	431.057	-0.445402	0.136659	-3.25923	0.00111717	0.0134314
lcl|NW_019292344.1_mrna_XM_023169071.1_17338	90.313	-0.569515	0.174881	-3.25659	0.0011276	0.0135271
lcl|NW_019289657.1_mrna_XM_023156648.1_4796	633.177	-0.621422	0.19104	-3.25283	0.0011426	0.0136971
lcl|NW_019290447.1_mrna_XM_023162937.1_11120	1048.72	-0.697859	0.21482	-3.24858	0.00115983	0.0138733
lcl|NW_019292905.1_mrna_XM_023169929.1_18209	457.562	-0.267718	0.0824411	-3.24739	0.00116468	0.013911
lcl|NW_019292167.1_mrna_XM_023168773.1_17031	890.69	-0.37312	0.115055	-3.24297	0.00118291	0.0141082
lcl|NW_019289538.1_mrna_XM_023173948.1_3039	1256.4	-0.312029	0.0962444	-3.24204	0.00118676	0.0141438
lcl|NW_019292748.1_mrna_XM_023169721.1_17998	1827.89	-0.398256	0.122878	-3.24108	0.00119079	0.0141713
lcl|NW_019294585.1_ncrna_XR_002723537.1_20016	93.8746	-0.6514	0.201182	-3.23786	0.00120432	0.0143149
lcl|NW_019289932.1_mrna_XM_023159423.1_7587	482.629	-0.225615	0.0696861	-3.23758	0.00120547	0.0143149
lcl|NW_019292343.1_mrna_XM_023169066.1_17334	53.0202	-1.02898	0.317932	-3.23649	0.0012101	0.0143595
lcl|NW_019296005.1_mrna_XM_023172442.1_20809	92.9256	-0.817653	0.252653	-3.23627	0.00121104	0.0143603
lcl|NW_019290241.1_mrna_XM_023161725.1_9906	489.846	-0.786422	0.243498	-3.22968	0.00123927	0.0146529
lcl|NW_019289842.1_mrna_XM_023158534.1_6691	1152.05	-0.246651	0.0764052	-3.2282	0.00124571	0.0147184
lcl|NW_019292282.1_mrna_XM_023168992.1_17249	553.931	0.234673	0.0727254	3.22684	0.00125167	0.0147782
lcl|NW_019296899.1_mrna_XM_023172733.1_21111	21.5596	-1.02261	0.317074	-3.22515	0.00125906	0.0148441
lcl|NW_019290530.1_mrna_XM_023163346.1_11533	1894.77	-0.177097	0.0549282	-3.22416	0.00126342	0.0148848
lcl|NW_019290082.1_mrna_XM_023160555.1_8753	1059.5	-1.00813	0.31273	-3.22365	0.00126569	0.0149008
lcl|NW_019289963.1_mrna_XM_023159679.1_7849	1156.26	-0.310179	0.0962309	-3.22328	0.0012673	0.0149092
lcl|NW_019292868.1_mrna_XM_023169879.1_18158	1038.29	-0.284374	0.0883025	-3.22046	0.00127987	0.0150375
lcl|NW_019289620.1_mrna_XM_023156194.1_4335	891.86	-0.368864	0.114557	-3.21991	0.00128231	0.0150534
lcl|NW_019291889.1_mrna_XM_023168210.1_16450	9.38591	-1.49869	0.465583	-3.21894	0.00128664	0.0150791
lcl|NW_019290256.1_mrna_XM_023161861.1_10037	786.611	-0.530469	0.164802	-3.21882	0.00128719	0.0150791
lcl|NW_019290256.1_mrna_XM_023161908.1_10084	277.04	-0.546183	0.169821	-3.21623	0.00129886	0.0152043
lcl|NW_019291138.1_mrna_XM_023166104.1_14290	581.968	-0.30807	0.0958718	-3.21335	0.00131196	0.0153467
lcl|NW_019294827.1_mrna_XM_023171830.1_20194	44.003	-0.860854	0.268059	-3.21143	0.00132075	0.0154275
lcl|NW_019290660.1_mrna_XM_023164130.1_12310	924.139	-0.340252	0.105944	-3.21162	0.00131989	0.0154275
lcl|NW_019290985.1_mrna_XM_023165496.1_13673	2653.83	-0.614793	0.19148	-3.21074	0.00132393	0.0154537
lcl|NW_019291435.1_mrna_XM_023167074.1_15275	2975.79	0.148107	0.0461511	3.20917	0.0013312	0.0155165
lcl|NW_019289880.1_mrna_XM_023158848.1_7017	416.849	-0.7372	0.230141	-3.20325	0.00135886	0.0158165
lcl|NW_019293133.1_mrna_XM_023170247.1_18532	221.642	-0.647583	0.202185	-3.20292	0.0013604	0.0158232
lcl|NW_019294701.1_ncrna_XR_002723553.1_20097	206.626	-0.49158	0.153543	-3.20158	0.00136675	0.0158746
lcl|NW_019290082.1_mrna_XM_023160554.1_8751	27623	-0.396231	0.123777	-3.20117	0.00136869	0.0158859
lcl|NW_019291069.1_mrna_XM_023165863.1_14043	2065.2	-0.280118	0.0875645	-3.19899	0.00137909	0.0159953
lcl|NW_019289443.1_mrna_XM_023157670.1_604	27.1654	-8.23471	2.5791	-3.19286	0.00140872	0.0163274
lcl|NW_019289813.1_mrna_XM_023158154.1_6322	527.797	-0.366275	0.114756	-3.19177	0.00141404	0.016366
lcl|NW_019292747.1_mrna_XM_023169718.1_17996	44.0181	-2.05517	0.643983	-3.19134	0.00141613	0.0163787
lcl|NW_019291622.1_mrna_XM_023167479.1_15708	98.263	-0.657528	0.206176	-3.18915	0.00142691	0.0164917
lcl|NW_019291227.1_mrna_XM_023166397.1_14603	490.654	-0.495719	0.155484	-3.18823	0.00143149	0.016533
lcl|NW_019290519.1_mrna_XM_023163303.1_11487	48.6613	-0.940011	0.29488	-3.18777	0.00143373	0.0165473
lcl|NW_019290384.1_mrna_XM_023162638.1_10823	403.554	-0.432485	0.13569	-3.18729	0.00143611	0.0165632
lcl|NW_019290900.1_mrna_XM_023165164.1_13333	145.561	-0.980456	0.308275	-3.18046	0.00147044	0.0168998
lcl|NW_019292367.1_mrna_XM_023169107.1_17376	299.574	-0.369657	0.116227	-3.18048	0.00147031	0.0168998
lcl|NW_019290103.1_mrna_XM_023160734.1_8928	427.492	-0.392341	0.123413	-3.17909	0.00147737	0.0169557
lcl|NW_019291221.1_mrna_XM_023166379.1_14578	105.783	-0.546399	0.171888	-3.1788	0.00147884	0.0169607
lcl|NW_019293377.1_mrna_XM_023170504.1_18797	330.096	-0.417431	0.13141	-3.17655	0.0014904	0.0170814
lcl|NW_019291330.1_mrna_XM_023166752.1_14953	9306.58	-0.377718	0.118927	-3.17604	0.00149299	0.0170992
lcl|NW_019292871.1_mrna_XM_023169890.1_18166	2118.14	-0.350234	0.110383	-3.1729	0.00150927	0.0172673
lcl|NW_019291430.1_mrna_XM_023167052.1_15250	8.50029	-2.14769	0.677509	-3.16999	0.00152446	0.0173909
lcl|NW_019291870.1_mrna_XM_023168174.1_16416	262.963	-0.354066	0.111711	-3.16948	0.00152713	0.0174052
lcl|NW_019289573.1_mrna_XM_023174546.1_3645	5821.39	-0.275459	0.0869451	-3.1682	0.00153388	0.01747
lcl|NW_019292217.1_mrna_XM_023168871.1_17133	51.1766	-0.710536	0.224439	-3.16583	0.00154641	0.0175856
lcl|NW_019290452.1_mrna_XM_023162952.1_11135	367.077	-0.361999	0.11438	-3.16489	0.00155142	0.017621
lcl|NW_019290274.1_mrna_XM_023162063.1_10240	1022.21	-0.442628	0.139947	-3.16283	0.00156242	0.0177337
lcl|NW_019290139.1_mrna_XM_023161051.1_9243	117.569	-0.704092	0.222639	-3.16248	0.00156431	0.0177429
lcl|NW_019294393.1_ncrna_XR_002723507.1_19860	64.9967	-1.65296	0.522743	-3.1621	0.00156638	0.0177541
lcl|NW_019289473.1_mrna_XM_023163948.1_1284	162.078	-0.393631	0.124523	-3.16112	0.00157166	0.0178017
lcl|NW_019289555.1_mrna_XM_023174238.1_3334	2855.99	-0.284807	0.0901349	-3.15979	0.00157885	0.0178709
lcl|NW_019290537.1_mrna_XM_023163395.1_11582	224.992	-0.46847	0.148319	-3.15852	0.00158574	0.0179241
lcl|NW_019290992.1_ncrna_XR_002722678.1_13710	17.1297	-1.45612	0.461203	-3.15722	0.00159279	0.0179791
lcl|NW_019291302.1_mrna_XM_023166649.1_14848	326.27	-0.229115	0.0726326	-3.15444	0.00160805	0.0181389
lcl|NW_019292131.1_mrna_XM_023168698.1_16951	750.726	-0.829851	0.263126	-3.15381	0.00161154	0.0181657
lcl|NW_019290171.1_mrna_XM_023161252.1_9442	3234.79	-0.465871	0.147727	-3.15358	0.00161278	0.0181673
lcl|NW_019290835.1_mrna_XM_023164920.1_13083	996.649	-0.320956	0.101787	-3.1532	0.00161489	0.0181786
lcl|NW_019289569.1_mrna_XM_023174475.1_3573	2136.31	-0.550969	0.174795	-3.15208	0.0016211	0.018236
lcl|NW_019290021.1_mrna_XM_023160121.1_8306	1379.18	-0.4896	0.155351	-3.15158	0.00162391	0.0182426
lcl|NW_019289473.1_mrna_XM_023163941.1_1266	187.004	-0.40823	0.12961	-3.14968	0.0016345	0.0183115
lcl|NW_019293118.1_mrna_XM_023170227.1_18513	4.68445	-5.69621	1.80877	-3.14922	0.00163708	0.0183279
lcl|NW_019292216.1_mrna_XM_023168865.1_17128	219.15	-0.920959	0.292574	-3.14778	0.00164515	0.0183932
lcl|NW_019290947.1_mrna_XM_023165383.1_13553	2587.62	-0.234984	0.0746685	-3.14703	0.00164936	0.0184278
lcl|NW_019293355.1_mrna_XM_023170488.1_18779	768.713	0.185572	0.059006	3.14497	0.00166104	0.0185456
lcl|NW_019289561.1_mrna_XM_023174296.1_3398	968.81	-0.706728	0.224821	-3.14351	0.00166935	0.018597
lcl|NW_019289417.1_mrna_XM_023156487.1_38	612.193	-0.673543	0.214363	-3.14207	0.00167759	0.0186544
lcl|NW_019289493.1_mrna_XM_023167979.1_1709	26107.6	-0.210674	0.0670567	-3.14173	0.00167954	0.0186634
lcl|NW_019293509.1_mrna_XM_023170664.1_18961	358.808	-0.288554	0.0919372	-3.1386	0.00169756	0.0188383
lcl|NW_019291530.1_mrna_XM_023167292.1_15507	2946.88	-0.557546	0.177735	-3.13696	0.00170712	0.0189264
lcl|NW_019292967.1_mrna_XM_023170013.1_18289	4280.94	-0.204252	0.0651138	-3.13684	0.00170781	0.0189264
lcl|NW_019291652.1_mrna_XM_023167539.1_15770	408.885	-0.780478	0.24883	-3.13658	0.00170928	0.0189299
lcl|NW_019289824.1_mrna_XM_023158260.1_6425	1182.25	-0.349533	0.111588	-3.13234	0.00173419	0.0191874
lcl|NW_019294075.1_mrna_XM_023171254.1_19582	221.583	-0.326844	0.104349	-3.13223	0.00173486	0.0191874
lcl|NW_019291331.1_mrna_XM_023166753.1_14969	328.706	-0.389668	0.124442	-3.13132	0.00174025	0.019234
lcl|NW_019291183.1_mrna_XM_023166213.1_14402	987.193	-0.451651	0.144269	-3.13062	0.00174441	0.019267
lcl|NW_019290645.1_mrna_XM_023164022.1_12208	3527.3	-0.684395	0.218641	-3.13023	0.00174672	0.0192796
lcl|NW_019290725.1_mrna_XM_023164440.1_12611	902.35	-0.172118	0.0550186	-3.12836	0.00175787	0.0193766
lcl|NW_019290666.1_mrna_XM_023164162.1_12342	741.925	-0.265352	0.0849471	-3.12373	0.00178574	0.0196575
lcl|NW_019291231.1_mrna_XM_023166408.1_14609	133.224	-0.645078	0.206695	-3.12092	0.00180288	0.0197895
lcl|NW_019289920.1_mrna_XM_023159299.1_7464	1077.32	-0.294429	0.0943447	-3.12078	0.00180375	0.0197895
lcl|NW_019292067.1_mrna_XM_023168580.1_16837	603.9	0.238769	0.0765766	3.11804	0.0018206	0.0199477
lcl|NW_019292461.1_mrna_XM_023169253.1_17526	248.732	-1.11093	0.356803	-3.11357	0.00184838	0.0202117
lcl|NW_019295106.1_mrna_XM_023172009.1_20381	287.675	-0.697835	0.224407	-3.10969	0.00187284	0.0204519
lcl|NW_019289566.1_mrna_XM_023174367.1_3467	3675	0.165309	0.0532205	3.10611	0.00189563	0.0206733
lcl|NW_019289824.1_mrna_XM_023158258.1_6426	1172.94	-0.385784	0.12434	-3.10265	0.00191798	0.0208755
lcl|NW_019289579.1_mrna_XM_023174699.1_3799	19.9561	-7.78879	2.51122	-3.1016	0.0019248	0.0208974
lcl|NW_019289473.1_mrna_XM_023164000.1_1291	206.1	-0.376878	0.121513	-3.10155	0.0019251	0.0208974
lcl|NW_019289984.1_mrna_XM_023159899.1_8074	942.159	-0.371796	0.11988	-3.10141	0.00192604	0.0208974
lcl|NW_019289647.1_mrna_XM_023156520.1_4671	1256.61	0.183248	0.0590865	3.10136	0.00192635	0.0208974
lcl|NW_019293596.1_mrna_XM_023170826.1_19122	3838.68	-0.253746	0.081875	-3.09918	0.00194055	0.0210237
lcl|NW_019290547.1_mrna_XM_023163468.1_11655	1990.63	-0.49173	0.158904	-3.09452	0.00197133	0.021315
lcl|NW_019291068.1_mrna_XM_023165858.1_14034	2118.47	-0.290177	0.0937843	-3.09409	0.00197415	0.0213174
lcl|NW_019290498.1_mrna_XM_023163205.1_11397	99.548	-0.839988	0.271507	-3.0938	0.00197613	0.0213248
lcl|NW_019290363.1_ncrna_XR_002722362.1_10721	116.777	-0.983697	0.318407	-3.08944	0.00200535	0.0216118
lcl|NW_019289536.1_mrna_XM_023173891.1_2982	4158.64	-0.370586	0.120011	-3.08793	0.00201553	0.0217073
lcl|NW_019290008.1_mrna_XM_023160030.1_8208	1513.24	-0.171231	0.0554803	-3.08634	0.00202638	0.0218098
lcl|NW_019290278.1_mrna_XM_023162107.1_10280	715.742	-1.37085	0.444227	-3.08592	0.00202921	0.021826
lcl|NW_019291665.1_mrna_XM_023167609.1_15845	326.956	-0.517024	0.167674	-3.08351	0.00204576	0.0219752
lcl|NW_019290925.1_mrna_XM_023165273.1_13445	53.8255	-1.12905	0.36645	-3.08105	0.00206271	0.0220851
lcl|NW_019293080.1_mrna_XM_023170158.1_18444	133.738	-0.496505	0.161143	-3.08115	0.00206203	0.0220851
lcl|NW_019290137.1_mrna_XM_023161023.1_9217	383.196	-0.420714	0.136534	-3.0814	0.00206032	0.0220851
lcl|NW_019291667.1_mrna_XM_023167626.1_15857	3677.03	-0.23478	0.0761913	-3.08145	0.00205992	0.0220851
lcl|NW_019290537.1_mrna_XM_023163398.1_11589	450.219	-0.798922	0.259761	-3.0756	0.00210077	0.0224196
lcl|NW_019289895.1_mrna_XM_023159023.1_7188	266.396	-0.703504	0.228709	-3.07597	0.00209816	0.0224196
lcl|NW_019290226.1_mrna_XM_023161588.1_9779	538.263	-0.420233	0.136655	-3.07514	0.00210403	0.0224398
lcl|NW_019293233.1_mrna_XM_023170378.1_18669	188.035	-0.578778	0.188505	-3.07035	0.00213807	0.0226997
lcl|NW_019290240.1_mrna_XM_023161714.1_9895	518.609	-0.476531	0.155271	-3.06902	0.00214764	0.0227866
lcl|NW_019290883.1_mrna_XM_023165084.1_13255	15.1176	-2.32005	0.7567	-3.066	0.00216941	0.0229821
lcl|NW_019290179.1_mrna_XM_023161338.1_9522	719.786	0.195338	0.0637135	3.06589	0.00217026	0.0229821
lcl|NW_019289817.1_mrna_XM_023158193.1_6357	388.046	-0.365742	0.119324	-3.06511	0.00217593	0.0230273
lcl|NW_019291283.1_mrna_XM_023166556.1_14758	14.5941	-2.17501	0.709839	-3.06409	0.00218333	0.0230759
lcl|NW_019290841.1_mrna_XM_023164938.1_13106	47.6595	-0.970314	0.316654	-3.06428	0.00218198	0.0230759
lcl|NW_019289479.1_mrna_XM_023165122.1_1384	1121.61	-0.34857	0.1138	-3.063	0.00219127	0.0231449
lcl|NW_019291516.1_mrna_XM_023167263.1_15474	122.503	-1.14102	0.373479	-3.05511	0.00224979	0.0236869
lcl|NW_019289501.1_mrna_XM_023170016.1_1923	2332.79	-0.33622	0.110077	-3.05442	0.002255	0.0237265
lcl|NW_019289511.1_mrna_XM_023172232.1_2200	18.4956	-7.67791	2.51472	-3.05318	0.00226428	0.0237946
lcl|NW_019290136.1_mrna_XM_023161011.1_9206	1209.58	-0.202732	0.0664003	-3.05317	0.00226436	0.0237946
lcl|NW_019291814.1_mrna_XM_023168035.1_16274	1971.88	-0.487622	0.159754	-3.05233	0.00227071	0.0238309
lcl|NW_019289516.1_mrna_XM_023173359.1_2436	1055.82	-0.192809	0.063206	-3.05048	0.00228475	0.0239629
lcl|NW_019292483.1_mrna_XM_023169274.1_17546	544.87	-0.446391	0.146344	-3.05029	0.00228622	0.023963
lcl|NW_019289852.1_mrna_XM_023158641.1_6807	17727.2	-0.428387	0.140473	-3.04959	0.00229153	0.0240033
lcl|NW_019290104.1_mrna_XM_023160742.1_8940	3368.41	-0.227954	0.0747674	-3.04884	0.00229726	0.0240481
lcl|NW_019290243.1_mrna_XM_023161727.1_9909	1456.53	-0.86741	0.284786	-3.04584	0.00232034	0.0242126
lcl|NW_019290887.1_mrna_XM_023165099.1_13267	1473.96	-0.363633	0.119374	-3.04617	0.00231775	0.0242126
lcl|NW_019289434.1_mrna_XM_023156181.1_440	7201.78	0.187351	0.0615366	3.04455	0.00233029	0.024301
lcl|NW_019289621.1_mrna_XM_023156221.1_4371	990.268	0.194637	0.0639354	3.04428	0.00233238	0.0243073
lcl|NW_019290763.1_mrna_XM_023164621.1_12791	2816.33	0.184322	0.0606858	3.03732	0.00238691	0.0248127
lcl|NW_019291481.1_mrna_XM_023167181.1_15381	41069.6	-0.194713	0.0641356	-3.03596	0.00239768	0.0249089
lcl|NW_019290143.1_mrna_XM_023161110.1_9303	1408.5	0.210141	0.0692929	3.03265	0.00242418	0.0251524
lcl|NW_019291238.1_mrna_XM_023166424.1_14625	381.19	-0.514138	0.16959	-3.03166	0.00243216	0.0252192
lcl|NW_019289539.1_mrna_XM_023173958.1_3047	63.3511	-1.07565	0.355277	-3.02762	0.00246484	0.0255099
lcl|NW_019290996.1_mrna_XM_023165534.1_13716	90337.9	0.146423	0.0484	3.02527	0.0024841	0.025693
lcl|NW_019295246.1_ncrna_XR_002723602.1_20446	32.2848	-1.11777	0.369503	-3.02506	0.00248583	0.0256947
lcl|NW_019289454.1_mrna_XM_023160161.1_853	118.85	-0.432696	0.143048	-3.02484	0.00248768	0.0256977
lcl|NW_019290489.1_mrna_XM_023163150.1_11341	4455.18	-0.427539	0.141492	-3.02165	0.00251403	0.0259335
lcl|NW_019295714.1_mrna_XM_023172320.1_20691	5226.68	-0.403293	0.133661	-3.01728	0.00255054	0.0262316
lcl|NW_019290112.1_mrna_XM_023160834.1_9024	1476.63	-0.428451	0.142025	-3.01673	0.00255521	0.0262632
lcl|NW_019296540.1_mrna_XM_023172619.1_20994	1334.41	-0.567021	0.188074	-3.01489	0.00257076	0.0264065
lcl|NW_019295401.1_mrna_XM_023172170.1_20541	140.343	-0.363575	0.120663	-3.01315	0.00258551	0.0265414
lcl|NW_019290569.1_ncrna_XR_002722490.1_11770	90.9389	-0.493092	0.1638	-3.01032	0.00260969	0.026745
lcl|NW_019292914.1_mrna_XM_023169945.1_18224	187.159	-0.375122	0.124614	-3.01026	0.00261022	0.026745
lcl|NW_019289863.1_ncrna_XR_002721969.1_6869	76.2097	-0.625957	0.20801	-3.00927	0.00261878	0.0268159
lcl|NW_019289737.1_mrna_XM_023157473.1_5642	363.153	-0.506608	0.168436	-3.00772	0.00263214	0.0269192
lcl|NW_019289611.1_mrna_XM_023156061.1_4210	7046.34	-0.365814	0.121748	-3.00469	0.00265852	0.0271067
lcl|NW_019289587.1_mrna_XM_023155761.1_3917	5633.15	-0.466835	0.155387	-3.00433	0.00266165	0.0271198
lcl|NW_019292253.1_mrna_XM_023168933.1_17194	265.421	-0.445225	0.148254	-3.00312	0.00267226	0.027211
lcl|NW_019296952.1_mrna_XM_023172748.1_21128	159.007	-0.548079	0.182592	-3.00166	0.00268509	0.0273247
lcl|NW_019289880.1_mrna_XM_023158857.1_7025	319.107	-0.238911	0.0796196	-3.00065	0.00269403	0.0273988
lcl|NW_019289825.1_mrna_XM_023158278.1_6443	810.506	-0.24555	0.0818444	-3.0002	0.00269799	0.0274221
lcl|NW_019292023.1_mrna_XM_023168459.1_16719	33.7354	-0.82504	0.275056	-2.99953	0.00270393	0.0274402
lcl|NW_019289473.1_mrna_XM_023164181.1_1269	178.162	-0.386116	0.12873	-2.99944	0.00270479	0.0274402
lcl|NW_019289693.1_mrna_XM_023157032.1_5196	58.1349	-1.20901	0.40331	-2.99772	0.00272011	0.0275787
lcl|NW_019292835.1_mrna_XM_023169834.1_18108	411.717	-0.310285	0.103667	-2.9931	0.00276159	0.0279819
lcl|NW_019293912.1_mrna_XM_023171108.1_19434	575.805	-1.22146	0.408606	-2.98934	0.00279583	0.0283114
lcl|NW_019292089.1_mrna_XM_023168628.1_16885	634.753	-0.342265	0.11456	-2.98764	0.00281136	0.0284337
lcl|NW_019289620.1_mrna_XM_023156182.1_4331	1619.77	-0.199909	0.0669307	-2.98681	0.00281903	0.0284937
lcl|NW_019289618.1_mrna_XM_023156167.1_4314	1505.42	0.158113	0.0530157	2.98239	0.00286007	0.0288022
lcl|NW_019294081.1_mrna_XM_023171271.1_19598	6709.47	-0.383108	0.128493	-2.98156	0.00286788	0.0288456
lcl|NW_019290835.1_mrna_XM_023164919.1_13089	403.217	-0.428065	0.143641	-2.98009	0.0028816	0.0289658
lcl|NW_019289916.1_mrna_XM_023159271.1_7442	8933.75	0.241731	0.0811554	2.97862	0.00289546	0.0290801
lcl|NW_019290265.1_mrna_XM_023162016.1_10191	642.531	-2.28228	0.766393	-2.97795	0.00290184	0.0291159
lcl|NW_019289569.1_mrna_XM_023174449.1_3542	63.2549	-1.27245	0.427554	-2.97612	0.0029192	0.0292721
lcl|NW_019290168.1_mrna_XM_023161238.1_9428	222.227	-0.959737	0.323005	-2.97127	0.00296566	0.0296837
lcl|NW_019290778.1_mrna_XM_023164671.1_12841	140.74	-2.03435	0.684803	-2.97071	0.0029711	0.0297138
lcl|NW_019293238.1_mrna_XM_023170387.1_18678	2047.46	-0.32575	0.109658	-2.97059	0.00297228	0.0297138
lcl|NW_019289500.1_mrna_XM_023169442.1_1862	549.65	-0.364543	0.122739	-2.97006	0.00297743	0.0297291
lcl|NW_019292601.1_mrna_XM_023169495.1_17768	801.05	-0.297333	0.100214	-2.96699	0.0030073	0.0299001
lcl|NW_019292686.1_mrna_XM_023169618.1_17894	2318.41	-0.51258	0.172861	-2.96527	0.0030242	0.0300138
lcl|NW_019290847.1_mrna_XM_023164953.1_13123	792.824	-0.478388	0.161363	-2.96467	0.00303005	0.0300536
lcl|NW_019290446.1_mrna_XM_023162922.1_11114	619.379	-0.425596	0.143645	-2.96283	0.00304822	0.0302157
lcl|NW_019290256.1_mrna_XM_023161896.1_10074	385.815	-0.708854	0.23936	-2.96145	0.00306191	0.0303331
lcl|NW_019289589.1_mrna_XM_023155778.1_3930	752.352	-0.840694	0.284326	-2.95679	0.00310859	0.0307214
lcl|NW_019290710.1_mrna_XM_023164391.1_12563	1487.48	-0.766204	0.259299	-2.9549	0.00312769	0.030873
lcl|NW_019289834.1_mrna_XM_023158476.1_6638	2708.02	-0.310603	0.105134	-2.95436	0.00313316	0.0308899
lcl|NW_019289652.1_mrna_XM_023156577.1_4732	2250.33	-0.176025	0.0595973	-2.95357	0.0031412	0.0309506
lcl|NW_019290077.1_mrna_XM_023160527.1_8724	1594.25	-0.335477	0.113743	-2.94941	0.00318379	0.0312952
lcl|NW_019293020.1_mrna_XM_023170075.1_18357	4392.25	-0.352004	0.119387	-2.94844	0.00319379	0.0313747
lcl|NW_019289762.1_mrna_XM_023157653.1_5817	252.08	-0.545826	0.185185	-2.94746	0.00320395	0.0314557
lcl|NW_019290182.1_mrna_XM_023161347.1_9532	837.398	-0.246528	0.0838037	-2.94173	0.00326384	0.0319483
lcl|NW_019290295.1_mrna_XM_023162195.1_10371	545.697	-0.683399	0.232494	-2.93943	0.00328821	0.0321161
lcl|NW_019289495.1_mrna_XM_023168277.1_1740	1875.81	-0.312443	0.106296	-2.93937	0.0032888	0.0321161
lcl|NW_019289971.1_mrna_XM_023159780.1_7957	225.723	-0.589593	0.200671	-2.93811	0.00330217	0.0322276
lcl|NW_019290645.1_mrna_XM_023164028.1_12211	303.753	-0.701998	0.239081	-2.93624	0.00332217	0.0323651
lcl|NW_019290585.1_mrna_XM_023163670.1_11863	344.417	-0.524516	0.178692	-2.93531	0.00333216	0.0324432
lcl|NW_019289641.1_mrna_XM_023156443.1_4588	649.852	0.234185	0.079828	2.93362	0.00335032	0.0326007
lcl|NW_019293741.1_mrna_XM_023170946.1_19264	117.143	-0.574619	0.195914	-2.93302	0.00335677	0.0326441
lcl|NW_019290664.1_mrna_XM_023164160.1_12335	191.874	-0.93599	0.319448	-2.93002	0.00338937	0.0329028
lcl|NW_019289779.1_mrna_XM_023157807.1_5977	428.02	-0.37594	0.1283	-2.93016	0.00338786	0.0329028
lcl|NW_019289437.1_ncrna_XR_002721750.1_496	18.6286	-1.30577	0.445687	-2.92978	0.00339204	0.0329091
lcl|NW_019293608.1_mrna_XM_023170835.1_19135	65.2647	-1.36678	0.466664	-2.92883	0.00340245	0.0329908
lcl|NW_019289726.1_mrna_XM_023157372.1_5542	555.311	-0.445671	0.152187	-2.92844	0.00340666	0.0329926
lcl|NW_019289432.1_mrna_XM_023156007.1_427	536.464	-0.45769	0.156356	-2.92723	0.00341995	0.0331018
lcl|NW_019291330.1_mrna_XM_023166751.1_14956	370.04	-0.58901	0.201245	-2.92683	0.00342435	0.0331249
lcl|NW_019289575.1_mrna_XM_023174636.1_3742	635.296	0.203725	0.0696196	2.92626	0.00343067	0.0331431
lcl|NW_019291812.1_miscrna_XR_002723003.1_16265	111.979	-0.74021	0.253194	-2.92349	0.00346127	0.0333251
lcl|NW_019289457.1_mrna_XM_023160896.1_931	2245	-0.687844	0.235276	-2.92356	0.00346049	0.0333251
lcl|NW_019290174.1_mrna_XM_023161284.1_9470	1478.29	-0.289391	0.0990073	-2.92293	0.00346759	0.0333613
lcl|NW_019294127.1_mrna_XM_023171313.1_19644	37.1107	-0.820123	0.28071	-2.9216	0.00348237	0.0334694
lcl|NW_019292199.1_mrna_XM_023168828.1_17090	209.102	-0.844171	0.289081	-2.92019	0.0034982	0.033592
lcl|NW_019289473.1_mrna_XM_023163932.1_1279	189.764	-0.38856	0.133064	-2.9201	0.00349921	0.033592
lcl|NW_019294930.1_mrna_XM_023171894.1_20264	15.1027	-7.38613	2.53	-2.91942	0.00350679	0.0336059
lcl|NW_019289526.1_mrna_XM_023173611.1_2695	10770.9	-0.503867	0.172584	-2.91954	0.00350548	0.0336059
lcl|NW_019289777.1_mrna_XM_023157761.1_5926	351.964	-0.383584	0.131633	-2.91404	0.00356787	0.0341315
lcl|NW_019290137.1_mrna_XM_023161022.1_9218	477.045	-0.480601	0.164958	-2.91348	0.00357427	0.034153
lcl|NW_019294881.1_mrna_XM_023171871.1_20236	2424.11	-0.238511	0.0818766	-2.91306	0.0035791	0.0341722
lcl|NW_019289589.1_mrna_XM_023155783.1_3936	823.489	0.15569	0.0534476	2.91294	0.00358044	0.0341722
lcl|NW_019290828.1_mrna_XM_023164889.1_13056	721.178	-0.49137	0.16885	-2.9101	0.0036131	0.0344513
lcl|NW_019292087.1_mrna_XM_023168618.1_16879	390.807	-0.427098	0.146786	-2.90967	0.00361807	0.0344513
lcl|NW_019289958.1_mrna_XM_023159638.1_7809	2539.26	-0.367582	0.126418	-2.90768	0.00364123	0.0346218
lcl|NW_019289967.1_mrna_XM_023159715.1_7892	5107.71	-0.208837	0.0718169	-2.90791	0.00363854	0.0346218
lcl|NW_019289533.1_mrna_XM_023173829.1_2922	501.502	0.228107	0.0784522	2.90759	0.00364229	0.0346218
lcl|NW_019290226.1_mrna_XM_023161596.1_9789	290.635	-0.694763	0.239013	-2.9068	0.00365146	0.0346688
lcl|NW_019291710.1_ncrna_XR_002722957.1_15950	206.124	-0.370814	0.127735	-2.90299	0.00369617	0.0350314
lcl|NW_019289630.1_mrna_XM_023156351.1_4496	624.229	0.186412	0.0643165	2.89835	0.00375128	0.0354732
lcl|NW_019291175.1_mrna_XM_023166191.1_14382	6805.84	-0.300093	0.103587	-2.89701	0.00376741	0.0356052
lcl|NW_019290086.1_mrna_XM_023160592.1_8788	6660.86	-0.187996	0.0649061	-2.89644	0.00377427	0.0356495
lcl|NW_019290360.1_mrna_XM_023162532.1_10709	1450.36	-0.843158	0.291286	-2.8946	0.00379643	0.0358176
lcl|NW_019289541.1_mrna_XM_023174009.1_3096	796.01	-0.625717	0.216228	-2.89378	0.00380633	0.0358698
lcl|NW_019291740.1_mrna_XM_023167785.1_16016	425.762	-0.31554	0.109109	-2.89196	0.00382844	0.0360369
lcl|NW_019289611.1_mrna_XM_023156048.1_4216	326.211	-0.527995	0.182685	-2.89018	0.00385016	0.0361792
lcl|NW_019290709.1_mrna_XM_023164378.1_12545	207.308	-0.511193	0.176864	-2.89032	0.0038485	0.0361792
lcl|NW_019291680.1_mrna_XM_023167661.1_15893	938.262	-0.362257	0.125452	-2.88761	0.00388178	0.0364554
lcl|NW_019289834.1_mrna_XM_023158450.1_6610	120.416	-0.708116	0.245287	-2.88689	0.00389074	0.0365187
lcl|NW_019290526.1_mrna_XM_023163322.1_11504	885.757	-0.213071	0.0738166	-2.8865	0.00389553	0.0365255
lcl|NW_019292521.1_mrna_XM_023169355.1_17627	2761.56	-0.276503	0.0958497	-2.88476	0.00391711	0.0366616
lcl|NW_019291759.1_mrna_XM_023167821.1_16059	453.418	0.212674	0.0737382	2.88417	0.00392441	0.036709
lcl|NW_019289436.1_mrna_XM_023156637.1_487	340.295	0.200932	0.0696842	2.88347	0.00393325	0.0367708
lcl|NW_019294474.1_mrna_XM_023171593.1_19943	2001.72	-0.925768	0.321138	-2.88277	0.00394189	0.0368096
lcl|NW_019291930.1_ncrna_XR_002723032.1_16522	391.95	-0.42761	0.148371	-2.88203	0.00395124	0.0368551
lcl|NW_019290778.1_mrna_XM_023164675.1_12839	4231.62	-0.798698	0.277261	-2.88067	0.00396832	0.0369582
lcl|NW_019291545.1_mrna_XM_023167333.1_15551	428.429	-0.579743	0.201269	-2.88043	0.0039713	0.0369582
lcl|NW_019290047.1_mrna_XM_023160329.1_8520	1165.97	-0.361171	0.125384	-2.88053	0.00397013	0.0369582
lcl|NW_019290446.1_mrna_XM_023162925.1_11108	2061.68	-0.278699	0.0967538	-2.88049	0.00397056	0.0369582
lcl|NW_019291405.1_mrna_XM_023166968.1_15164	1172.82	-0.582479	0.20226	-2.87986	0.00397855	0.0369839
lcl|NW_019293977.1_mrna_XM_023171165.1_19492	1219.51	0.234856	0.081598	2.87821	0.00399935	0.0371562
lcl|NW_019290113.1_mrna_XM_023160846.1_9037	1844.95	0.140715	0.0488939	2.87797	0.00400241	0.0371636
lcl|NW_019289501.1_mrna_XM_023169765.1_1907	783.958	-0.267035	0.0928415	-2.87625	0.00402432	0.037346
lcl|NW_019290326.1_mrna_XM_023162352.1_10537	189.308	-0.571957	0.198884	-2.87583	0.00402971	0.0373749
lcl|NW_019292575.1_mrna_XM_023169444.1_17719	324.401	-0.33026	0.114891	-2.87455	0.00404601	0.0374837
lcl|NW_019290789.1_mrna_XM_023164711.1_12881	1932.25	-0.271339	0.0943912	-2.87462	0.00404508	0.0374837
lcl|NW_019294892.1_ncrna_XR_002723574.1_20240	46.5438	-1.01097	0.351976	-2.87227	0.00407531	0.0377269
lcl|NW_019289710.1_mrna_XM_023157284.1_5453	1080.62	-0.77021	0.268165	-2.87215	0.00407685	0.0377269
lcl|NW_019291253.1_mrna_XM_023166448.1_14653	111.641	-0.504028	0.175508	-2.87183	0.00408105	0.0377446
lcl|NW_019289666.1_mrna_XM_023156788.1_4940	222.409	-0.343478	0.119615	-2.87152	0.00408501	0.03776
lcl|NW_019290817.1_mrna_XM_023164837.1_13005	1081.22	-0.679323	0.236657	-2.8705	0.00409827	0.0378476
lcl|NW_019291999.1_mrna_XM_023168419.1_16680	1124.07	-0.629897	0.219443	-2.87043	0.0040991	0.0378476
lcl|NW_019290443.1_mrna_XM_023162895.1_11074	328.199	-0.276612	0.0964212	-2.86879	0.00412049	0.0380024
lcl|NW_019291080.1_mrna_XM_023165883.1_14064	1092.28	-0.866539	0.302098	-2.8684	0.0041255	0.0380272
lcl|NW_019289467.1_mrna_XM_023163017.1_1154	1132.23	-0.227578	0.0793884	-2.86664	0.00414861	0.0381974
lcl|NW_019292511.1_mrna_XM_023169333.1_17604	519.154	0.233599	0.0815141	2.86575	0.00416019	0.0382826
lcl|NW_019291159.1_mrna_XM_023166147.1_14333	4258.56	-0.415963	0.145201	-2.86475	0.00417343	0.03834
lcl|NW_019289895.1_mrna_XM_023159018.1_7190	31.8161	-0.900881	0.31465	-2.86312	0.00419492	0.038516
lcl|NW_019289932.1_mrna_XM_023159414.1_7618	3320.12	-0.31547	0.110207	-2.86253	0.00420276	0.0385439
lcl|NW_019289473.1_mrna_XM_023164235.1_1270	184.345	-0.289793	0.101393	-2.85811	0.00426179	0.0390209
lcl|NW_019289699.1_mrna_XM_023157147.1_5312	88.1547	-0.977082	0.342142	-2.85578	0.00429317	0.0392645
lcl|NW_019294532.1_mrna_XM_023171626.1_19978	220.181	-0.489239	0.171308	-2.85591	0.00429138	0.0392645
lcl|NW_019291961.1_mrna_XM_023168332.1_16585	114.01	-0.973864	0.341194	-2.85428	0.00431341	0.0393838
lcl|NW_019290546.1_mrna_XM_023163461.1_11645	528.262	-0.263931	0.092514	-2.85287	0.00433264	0.0395342
lcl|NW_019289831.1_mrna_XM_023158391.1_6551	595.68	0.202303	0.0709183	2.85263	0.00433592	0.0395342
lcl|NW_019289446.1_mrna_XM_023158640.1_705	709.904	-1.13954	0.399853	-2.84989	0.00437337	0.0398207
lcl|NW_019291216.1_mrna_XM_023166336.1_14538	1517.23	-0.362847	0.127484	-2.84621	0.00442426	0.0402618
lcl|NW_019290813.1_mrna_XM_023164809.1_12978	1330.94	-0.420149	0.147654	-2.8455	0.00443414	0.0403294
lcl|NW_019290680.1_mrna_XM_023164216.1_12395	382.59	-0.437036	0.153627	-2.84479	0.00444401	0.0403967
lcl|NW_019290288.1_mrna_XM_023162157.1_10332	2922.15	-0.496256	0.174534	-2.84332	0.00446461	0.0405423
lcl|NW_019292100.1_mrna_XM_023168642.1_16897	1170.49	-0.476228	0.167491	-2.8433	0.00446495	0.0405423
lcl|NW_019291305.1_mrna_XM_023166660.1_14861	688.182	0.244364	0.0859613	2.84272	0.00447298	0.0405927
lcl|NW_019289811.1_mrna_XM_023158136.1_6302	236.246	-0.661132	0.232843	-2.83938	0.00452007	0.0409748
lcl|NW_019292216.1_mrna_XM_023168869.1_17131	600.084	-0.325899	0.114915	-2.836	0.0045683	0.0413664
lcl|NW_019290303.1_mrna_XM_023162216.1_10400	965.97	-0.1491	0.0526516	-2.83182	0.00462833	0.0418638
lcl|NW_019289802.1_mrna_XM_023158030.1_6199	449.832	-0.327983	0.11583	-2.83159	0.00463168	0.0418711
lcl|NW_019294146.1_mrna_XM_023171329.1_19661	262.842	-0.75173	0.265508	-2.83129	0.00463607	0.0418877
lcl|NW_019289574.1_mrna_XM_023174568.1_3666	64.5391	-1.0574	0.373497	-2.83108	0.00463918	0.0418928
lcl|NW_019289532.1_mrna_XM_023173770.1_2863	1114.04	-0.89314	0.316031	-2.82611	0.0047117	0.0424079
lcl|NW_019291536.1_mrna_XM_023167312.1_15524	905.478	-0.578673	0.20481	-2.82542	0.00472185	0.042476
lcl|NW_019295069.1_mrna_XM_023171985.1_20358	59.3115	-0.584287	0.206853	-2.82464	0.00473339	0.0425332
lcl|NW_019289545.1_mrna_XM_023174072.1_3157	108.316	-0.578564	0.204822	-2.82471	0.00473231	0.0425332
lcl|NW_019290274.1_mrna_XM_023162064.1_10241	234.522	-0.696629	0.246718	-2.82358	0.004749	0.0426269
lcl|NW_019290241.1_mrna_XM_023161719.1_9901	1330.24	-0.625515	0.221561	-2.82321	0.00475452	0.0426532
lcl|NW_019290813.1_mrna_XM_023164824.1_12989	644.271	-0.336076	0.119064	-2.82266	0.00476272	0.0427034
lcl|NW_019289797.1_mrna_XM_023157972.1_6140	684.585	0.164649	0.0583532	2.82159	0.00477869	0.0427533
lcl|NW_019290150.1_mrna_XM_023161150.1_9339	571.433	-0.424129	0.150406	-2.81989	0.00480404	0.0429567
lcl|NW_019291969.1_mrna_XM_023168351.1_16608	440.106	-0.50228	0.178181	-2.81893	0.00481841	0.0430384
lcl|NW_019289597.1_mrna_XM_023155933.1_4084	233.356	-0.475033	0.168665	-2.81643	0.00485606	0.0433041
lcl|NW_019289562.1_mrna_XM_023174302.1_3404	602.961	-0.167415	0.0594863	-2.81435	0.00488758	0.0435379
lcl|NW_019294127.1_mrna_XM_023171315.1_19646	74.177	-0.77106	0.274026	-2.81382	0.0048957	0.043563
lcl|NW_019290572.1_mrna_XM_023163605.1_11800	1279.22	0.210271	0.0747245	2.81395	0.00489366	0.043563
lcl|NW_019290948.1_mrna_XM_023165389.1_13560	13.2451	-7.19485	2.55728	-2.81348	0.00490084	0.0435851
lcl|NW_019293403.1_mrna_XM_023170537.1_18831	180.867	-0.466437	0.165862	-2.81221	0.00492027	0.0437003
lcl|NW_019290195.1_mrna_XM_023161433.1_9616	107.33	-0.362827	0.129013	-2.81232	0.00491852	0.0437003
lcl|NW_019290000.1_mrna_XM_023159985.1_8159	871.681	-0.269731	0.0959177	-2.81211	0.00492177	0.0437003
lcl|NW_019289496.1_mrna_XM_023168990.1_1822	666.378	0.232677	0.0827531	2.8117	0.00492806	0.0437326
lcl|NW_019290554.1_mrna_XM_023163506.1_11689	141.268	-0.451961	0.16085	-2.80982	0.00495693	0.0439413
lcl|NW_019289473.1_mrna_XM_023164073.1_1259	178.645	-0.38474	0.136952	-2.80932	0.00496466	0.0439861
lcl|NW_019290489.1_mrna_XM_023163152.1_11342	3953.36	-0.363999	0.129601	-2.80861	0.00497562	0.0440357
lcl|NW_019291292.1_mrna_XM_023166608.1_14808	92.0224	-1.4389	0.512509	-2.80755	0.00499201	0.0441332
lcl|NW_019291591.1_mrna_XM_023167425.1_15654	2203.13	-0.272111	0.0969201	-2.80758	0.00499156	0.0441332
lcl|NW_019289541.1_mrna_XM_023174004.1_3090	953.531	-0.498575	0.177608	-2.80717	0.00499796	0.0441621
lcl|NW_019293020.1_mrna_XM_023170074.1_18356	209.831	-0.359254	0.12807	-2.80513	0.00502959	0.0443825
lcl|NW_019289907.1_mrna_XM_023159140.1_7309	4692.69	-0.353685	0.126089	-2.80504	0.00503101	0.0443825
lcl|NW_019294080.1_mrna_XM_023171259.1_19587	952.488	-0.649212	0.23176	-2.80123	0.00509088	0.0448385
lcl|NW_019292870.1_mrna_XM_023169881.1_18162	103.173	-0.969594	0.346326	-2.79965	0.00511574	0.0449864
lcl|NW_019289834.1_mrna_XM_023158458.1_6618	628.367	-0.736532	0.263049	-2.79998	0.00511059	0.0449864
lcl|NW_019289491.1_mrna_XM_023167788.1_1648	1144.77	-0.29237	0.104431	-2.79964	0.00511589	0.0449864
lcl|NW_019290925.1_mrna_XM_023165277.1_13437	320.987	0.229274	0.0819783	2.79676	0.00516174	0.0453411
lcl|NW_019290680.1_mrna_XM_023164219.1_12390	715.769	-0.262589	0.0939052	-2.79632	0.00516888	0.0453795
lcl|NW_019289473.1_mrna_XM_023164018.1_1251	218.605	-0.309969	0.110946	-2.79386	0.00520826	0.0456278
lcl|NW_019289541.1_mrna_XM_023174022.1_3076	2492.85	-0.278835	0.0997986	-2.79398	0.00520638	0.0456278
lcl|NW_019291650.1_mrna_XM_023167529.1_15761	856.381	-0.235956	0.0844546	-2.79388	0.00520806	0.0456278
lcl|NW_019289533.1_mrna_XM_023173822.1_2913	3221.06	-0.454031	0.1627	-2.79061	0.00526093	0.0460156
lcl|NW_019289903.1_mrna_XM_023159101.1_7272	3415.39	-0.160389	0.0574993	-2.7894	0.00528055	0.0461627
lcl|NW_019289898.1_mrna_XM_023159038.1_7208	207.949	-0.734235	0.263263	-2.78898	0.00528751	0.0461771
lcl|NW_019290066.1_mrna_XM_023160455.1_8653	256.182	-0.375569	0.134663	-2.78896	0.00528782	0.0461771
lcl|NW_019290646.1_mrna_XM_023164032.1_12217	2085.19	-0.352674	0.126497	-2.78801	0.00530333	0.046288
lcl|NW_019289895.1_mrna_XM_023159004.1_7172	475.22	-0.549412	0.197087	-2.78767	0.00530885	0.0463115
lcl|NW_019293080.1_mrna_XM_023170155.1_18443	666.785	0.21892	0.0785532	2.7869	0.00532152	0.0463728
lcl|NW_019289456.1_mrna_XM_023160854.1_930	72.6858	-0.485977	0.174444	-2.78586	0.00533855	0.0464966
lcl|NW_019289777.1_mrna_XM_023157759.1_5961	725.531	-0.297831	0.10703	-2.78269	0.00539096	0.0469034
lcl|NW_019290218.1_ncrna_XR_002722263.1_9714	30.2664	-2.01209	0.723217	-2.78213	0.00540028	0.0469596
lcl|NW_019290785.1_mrna_XM_023164684.1_12853	225.44	-0.539207	0.193867	-2.78133	0.00541369	0.0470513
lcl|NW_019290585.1_mrna_XM_023163676.1_11868	982.215	-0.327326	0.117704	-2.78093	0.00542032	0.0470841
lcl|NW_019289575.1_mrna_XM_023174634.1_3740	45.4848	-0.666113	0.239601	-2.7801	0.00543425	0.0471303
lcl|NW_019291441.1_mrna_XM_023167091.1_15294	158.197	-0.756878	0.272539	-2.77714	0.00548396	0.0474863
lcl|NW_019289427.1_mrna_XM_023174162.1_320	313.894	-0.284898	0.102602	-2.77672	0.00549098	0.047522
lcl|NW_019292494.1_mrna_XM_023169298.1_17571	372.478	-0.306093	0.110285	-2.77547	0.00551222	0.0476807
lcl|NW_019289995.1_mrna_XM_023159955.1_8128	97.0707	-0.626849	0.225869	-2.77527	0.00551554	0.0476844
lcl|NW_019289502.1_mrna_XM_023170186.1_1953	348.333	-0.559239	0.201712	-2.77247	0.00556331	0.0480048
lcl|NW_019290585.1_mrna_XM_023163673.1_11866	214.225	-0.36094	0.130195	-2.77229	0.00556631	0.0480048
lcl|NW_019295931.1_mrna_XM_023172409.1_20776	311.091	-0.241172	0.0869954	-2.77224	0.00556721	0.0480048
lcl|NW_019291215.1_mrna_XM_023166331.1_14528	174.857	-0.563617	0.203364	-2.77148	0.00558029	0.0480671
lcl|NW_019290233.1_mrna_XM_023161699.1_9878	1104.04	-0.229539	0.0828653	-2.77002	0.00560532	0.0482574
lcl|NW_019295988.1_mrna_XM_023172437.1_20803	204.442	-0.619612	0.223747	-2.76925	0.00561848	0.048321
lcl|NW_019289832.1_mrna_XM_023158424.1_6580	1055.19	0.182487	0.0659649	2.76643	0.00566737	0.0486388
lcl|NW_019289438.1_mrna_XM_023156848.1_525	23.4223	-0.900371	0.325793	-2.76363	0.00571618	0.0489809
lcl|NW_019291268.1_mrna_XM_023166499.1_14705	949.07	0.224969	0.0814432	2.76228	0.00573989	0.0491585
lcl|NW_019289641.1_mrna_XM_023156468.1_4614	268.044	-0.463667	0.167882	-2.76185	0.0057474	0.0491972
lcl|NW_019292700.1_mrna_XM_023169655.1_17929	521.188	0.244925	0.0887177	2.76072	0.00576744	0.0493173
lcl|NW_019289957.1_mrna_XM_023159624.1_7800	1273.15	-0.323834	0.117398	-2.75843	0.00580794	0.0496378
lcl|NW_019289516.1_mrna_XM_023173325.1_2401	11207.9	-0.399967	0.145035	-2.75772	0.00582056	0.0497198
lcl|NW_019291762.1_mrna_XM_023167828.1_16070	1363.22	-0.188657	0.0684259	-2.75709	0.00583178	0.0497726
