# Supplementary material for: Targeting the proteasome subunit PSMB5 by RNA interference induces proteasome dysfunction and mortality in the Colorado potato beetle (Leptinotarsa decemlineata)
Source: Sci Rep. 2025 Nov 21;15:41183. doi: 10.1038/s41598-025-28793-x (PMC12639069; doi:10.1038/s41598-025-28793-x)
Supplement: Supplementary file 5 — Supplementary Material 5 [file 41598_2025_28793_MOESM5_ESM.xlsx]

## Sheet: Genes upregulated in dsRNA
CPB transcriptome reference	baseMean	log2FoldChange	lfcSE	stat	pvalue	padj
lcl|NW_019289520.1_mrna_XM_023173470.1_2551	100.554	9.7967	2.14152	4.57464	4.77045e-06	0.00262399
lcl|NW_019290095.1_mrna_XM_023160659.1_8855	843.743	5.33904	1.25976	4.23812	2.25397e-05	0.00588171
lcl|NW_019289509.1_mrna_XM_023171364.1_2122	6366.81	5.2029	1.35026	3.85326	0.000116557	0.0149098
lcl|NW_019289416.1_mrna_XM_023173589.1_29	2044.11	5.0891	1.15365	4.41129	1.02755e-05	0.00410865
lcl|NW_019289509.1_mrna_XM_023171572.1_2121	10253.9	5.06382	1.31785	3.84248	0.000121799	0.0154013
lcl|NW_019295689.1_mrna_XM_023172306.1_20678	3107.9	5.02085	1.13729	4.41477	1.01118e-05	0.00410865
lcl|NW_019289509.1_mrna_XM_023171619.1_2125	13451.1	4.68194	1.31657	3.55616	0.000376316	0.0320918
lcl|NW_019290095.1_mrna_XM_023160648.1_8845	5098.38	4.65413	1.09576	4.24742	2.16249e-05	0.00587818
lcl|NW_019289416.1_mrna_XM_023173699.1_30	1546.2	4.61339	1.13051	4.08081	4.48791e-05	0.00931538
lcl|NW_019290494.1_mrna_XM_023163181.1_11383	3834.99	4.29997	1.11088	3.87079	0.000108481	0.0148417
lcl|NW_019290095.1_mrna_XM_023160649.1_8848	3095.69	4.29515	1.11451	3.85383	0.000116282	0.0149098
lcl|NW_019290095.1_mrna_XM_023160650.1_8847	2936.63	3.94089	1.06463	3.70167	0.000214189	0.0231009
lcl|NW_019289416.1_mrna_XM_023173474.1_28	1842.33	3.32597	0.979621	3.39516	0.00068588	0.0407858
lcl|NW_019289491.1_mrna_XM_023167563.1_1659	2116.58	3.28161	0.800336	4.10028	4.12643e-05	0.00872978
lcl|NW_019289491.1_mrna_XM_023167585.1_1660	5293.38	1.98214	0.601698	3.29425	0.000986839	0.0482499
lcl|NW_019293026.1_mrna_XM_023170088.1_18373	117.816	1.47088	0.403917	3.64154	0.000271015	0.0269825
lcl|NW_019291563.1_mrna_XM_023167367.1_15587	161.188	1.25549	0.278678	4.50516	6.63241e-06	0.00331651
lcl|NW_019293919.1_mrna_XM_023171111.1_19439	476.616	1.17841	0.342078	3.44487	0.000571342	0.0374127
lcl|NW_019295310.1_mrna_XM_023172120.1_20489	256.596	1.17467	0.271857	4.3209	1.55393e-05	0.00523641
lcl|NW_019289569.1_mrna_XM_023174466.1_3565	588.845	1.12918	0.268259	4.2093	2.56159e-05	0.00626224
lcl|NW_019289612.1_mrna_XM_023156091.1_4242	157.404	1.11475	0.328645	3.39195	0.000693974	0.0409108
lcl|NW_019289482.1_mrna_XM_023165813.1_1464	546.469	1.02816	0.301839	3.40633	0.000658435	0.0401542
lcl|NW_019291056.1_mrna_XM_023165802.1_13975	618.171	1.01053	0.283399	3.56574	0.000362831	0.0312601
lcl|NW_019289575.1_mrna_XM_023174635.1_3741	70374.4	1.00831	0.204792	4.92358	8.49748e-07	0.000849826
lcl|NW_019291185.1_mrna_XM_023166217.1_14408	844.958	0.953155	0.245415	3.88385	0.000102814	0.0148417
lcl|NW_019316302.1_mrna_XM_023173206.1_21598	172.782	0.947957	0.270013	3.51078	0.000446795	0.0351085
lcl|NW_019291351.1_mrna_XM_023166800.1_15003	203.455	0.946451	0.211519	4.47454	7.65744e-06	0.00366259
lcl|NW_019295607.1_mrna_XM_023172273.1_20648	517.512	0.935165	0.236023	3.96218	7.42681e-05	0.0133938
lcl|NW_019289511.1_mrna_XM_023172281.1_2207	689.667	0.934304	0.2824	3.30844	0.000938178	0.0468391
lcl|NW_019289422.1_mrna_XM_023170842.1_198	3630.45	0.913993	0.27902	3.27572	0.00105392	0.0497606
lcl|NW_019291072.1_mrna_XM_023165866.1_14046	284.05	0.910505	0.184751	4.92829	8.29545e-07	0.000849826
lcl|NW_019289470.1_mrna_XM_023163362.1_1191	888.391	0.829822	0.216967	3.82465	0.000130956	0.0161995
lcl|NW_019290064.1_mrna_XM_023160431.1_8618	121.506	0.819141	0.242338	3.38017	0.000724423	0.0414633
lcl|NW_019290022.1_mrna_XM_023160128.1_8309	1462.33	0.806857	0.237478	3.39761	0.00067978	0.0406427
lcl|NW_019289541.1_mrna_XM_023174012.1_3100	1059.43	0.805027	0.194763	4.13336	3.57493e-05	0.00786557
lcl|NW_019289570.1_mrna_XM_023174517.1_3618	1885.9	0.785986	0.226241	3.4741	0.000512563	0.035688
lcl|NW_019289427.1_miscrna_XR_002723900.1_341	162.054	0.747116	0.1979	3.77522	0.000159865	0.0189105
lcl|NW_019292122.1_mrna_XM_023168689.1_16942	285.587	0.739098	0.17187	4.30034	1.70536e-05	0.00536019
lcl|NW_019289501.1_mrna_XM_023170025.1_1930	3985.96	0.717246	0.149847	4.78651	1.69708e-06	0.0013863
lcl|NW_019289831.1_mrna_XM_023158373.1_6557	1770.22	0.707815	0.200253	3.5346	0.000408386	0.0332789
lcl|NW_019290226.1_mrna_XM_023161610.1_9809	498.523	0.694128	0.199413	3.48086	0.000499807	0.035376
lcl|NW_019289620.1_mrna_XM_023156199.1_4340	195.971	0.681683	0.164833	4.1356	3.54036e-05	0.00786557
lcl|NW_019293786.1_mrna_XM_023170994.1_19310	5628.13	0.669661	0.189424	3.53524	0.000407399	0.0332789
lcl|NW_019300970.1_ncrna_XR_002723771.1_21490	463.797	0.658135	0.195716	3.3627	0.000771834	0.0428836
lcl|NW_019289850.1_mrna_XM_023158600.1_6764	713.433	0.648683	0.173849	3.73131	0.00019049	0.0213834
lcl|NW_019290562.1_mrna_XM_023163524.1_11707	158.461	0.632553	0.187753	3.36906	0.000754243	0.0425509
lcl|NW_019291644.1_ncrna_XR_002722935.1_15755	110.897	0.621416	0.172562	3.60111	0.000316862	0.0298406
lcl|NW_019290325.1_mrna_XM_023162345.1_10530	891.61	0.595467	0.166079	3.58543	0.000336519	0.0305535
lcl|NW_019290719.1_mrna_XM_023164417.1_12593	347.15	0.578824	0.161202	3.59069	0.000329808	0.0304892
lcl|NW_019290624.1_mrna_XM_023163919.1_12103	2265.23	0.573682	0.168558	3.40348	0.000665333	0.0402161
lcl|NW_019289699.1_mrna_XM_023157154.1_5319	182.629	0.572865	0.173004	3.31127	0.000928724	0.0468391
lcl|NW_019289968.1_mrna_XM_023159745.1_7927	118.748	0.538711	0.162356	3.31808	0.000906383	0.0461626
lcl|NW_019290138.1_mrna_XM_023161036.1_9229	1085.27	0.527379	0.160167	3.29269	0.000992338	0.048304
lcl|NW_019290554.1_mrna_XM_023163490.1_11675	962.051	0.523007	0.159779	3.27331	0.00106294	0.049769
lcl|NW_019291961.1_mrna_XM_023168331.1_16583	1178.55	0.520322	0.157033	3.31346	0.000921481	0.0467153
lcl|NW_019290311.1_mrna_XM_023162278.1_10462	118.995	0.513286	0.131487	3.9037	9.47322e-05	0.0148417
lcl|NW_019295554.1_ncrna_XR_002723625.1_20613	1450.24	0.503791	0.150145	3.35536	0.000792624	0.0435273
lcl|NW_019289787.1_mrna_XM_023157854.1_6036	2176.21	0.486252	0.106751	4.55502	5.23817e-06	0.00274405
lcl|NW_019289481.1_mrna_XM_023165473.1_1425	133.402	0.484856	0.114685	4.22772	2.36072e-05	0.00590234
lcl|NW_019292918.1_mrna_XM_023169950.1_18229	3660.84	0.484712	0.138581	3.49769	0.000469313	0.035376
lcl|NW_019290482.1_mrna_XM_023163099.1_11299	3112.93	0.479656	0.126504	3.79162	0.000149669	0.0178968
lcl|NW_019294713.1_mrna_XM_023171742.1_20104	169.75	0.477478	0.142766	3.34447	0.000824398	0.0444568
lcl|NW_019295593.1_mrna_XM_023172261.1_20637	671.868	0.471648	0.143061	3.29684	0.000977808	0.0480217
lcl|NW_019290796.1_mrna_XM_023164739.1_12905	104.831	0.459572	0.122194	3.761	0.000169233	0.0195972
lcl|NW_019289478.1_mrna_XM_023165026.1_1372	677.374	0.456634	0.138998	3.28518	0.00101917	0.0489602
lcl|NW_019289571.1_mrna_XM_023174532.1_3634	858.494	0.45072	0.130105	3.46426	0.000531684	0.0361601
lcl|NW_019294784.1_mrna_XM_023171802.1_20165	356.23	0.44509	0.11986	3.71341	0.000204487	0.0222729
lcl|NW_019290861.1_mrna_XM_023164999.1_13164	782.414	0.417799	0.0895001	4.66814	3.03938e-06	0.00185757
lcl|NW_019296458.1_mrna_XM_023172602.1_20976	405.598	0.413688	0.116013	3.56588	0.000362639	0.0312601
lcl|NW_019289531.1_mrna_XM_023173713.1_2798	692.818	0.394322	0.113206	3.48322	0.000495413	0.035376
lcl|NW_019296090.1_mrna_XM_023172470.1_20842	427.167	0.386777	0.114047	3.39138	0.00069542	0.0409108
lcl|NW_019291660.1_mrna_XM_023167583.1_15810	526.296	0.385538	0.109545	3.51943	0.000432477	0.0345729
lcl|NW_019289622.1_mrna_XM_023156233.1_4380	6922.21	0.371482	0.108141	3.43516	0.0005922	0.0384105
lcl|NW_019289864.1_mrna_XM_023158712.1_6885	536.12	0.355836	0.0981576	3.62515	0.000288793	0.0281152
lcl|NW_019290644.1_mrna_XM_023164020.1_12203	245.809	0.336449	0.0918465	3.66317	0.000249115	0.0258539
lcl|NW_019291485.1_mrna_XM_023167195.1_15402	456.131	0.324391	0.0936818	3.46269	0.000534806	0.0361601
lcl|NW_019290587.1_mrna_XM_023163689.1_11881	281.011	0.307887	0.0888554	3.46503	0.000530165	0.0361601
lcl|NW_019289418.1_mrna_XM_023164029.1_119	258.978	0.303929	0.0769277	3.95084	7.78783e-05	0.013626
lcl|NW_019291663.1_mrna_XM_023167590.1_15833	361.627	0.294475	0.069378	4.24451	2.19076e-05	0.00587818
lcl|NW_019290945.1_mrna_XM_023165371.1_13546	236.914	0.294442	0.0825903	3.5651	0.000363721	0.0312601
lcl|NW_019289953.1_mrna_XM_023159578.1_7739	788.952	0.287185	0.0836941	3.43137	0.000600545	0.0384105
lcl|NW_019290835.1_mrna_XM_023164917.1_13088	3370.64	0.281811	0.0844799	3.33584	0.000850426	0.0445488
lcl|NW_019291631.1_mrna_XM_023167502.1_15728	533.278	0.269783	0.0808027	3.33878	0.000841462	0.0445488
lcl|NW_019290256.1_mrna_XM_023161822.1_10009	2559.56	0.266653	0.0763076	3.49445	0.000475037	0.035376
lcl|NW_019291797.1_mrna_XM_023167948.1_16197	6862.93	0.2545	0.0764377	3.32952	0.000869972	0.0451441
lcl|NW_019289453.1_mrna_XM_023159838.1_828	935.769	0.249634	0.0646908	3.85888	0.000113907	0.0149098
lcl|NW_019291339.1_mrna_XM_023166783.1_14990	1118.55	0.239505	0.0669347	3.57818	0.000345991	0.0308261
lcl|NW_019290329.1_mrna_XM_023162358.1_10545	4995.07	0.223033	0.0668364	3.337	0.000846866	0.0445488
lcl|NW_019290813.1_mrna_XM_023164814.1_12984	810.077	0.215169	0.0618627	3.47816	0.000504866	0.035376
lcl|NW_019289693.1_mrna_XM_023157076.1_5237	4028.04	0.209543	0.0633091	3.30983	0.000933511	0.0468391
lcl|NW_019289734.1_mrna_XM_023157447.1_5615	1077.98	0.195477	0.0535368	3.65127	0.000260948	0.0265805
lcl|NW_019289787.1_mrna_XM_023157873.1_6041	2573	0.183273	0.0531345	3.44923	0.000562197	0.0372574
lcl|NW_019289569.1_mrna_XM_023174438.1_3562	498.492	0.182505	0.0533737	3.41938	0.000627645	0.0390097
lcl|NW_019289545.1_mrna_XM_023174082.1_3166	2056.75	0.151571	0.0376835	4.0222	5.76572e-05	0.0111278
